# Supplementary material for: 1,4-Di­bromo-2,5-di-p-toluoyl­benzene
Source: Acta Crystallogr Sect E Struct Rep Online. 2013 Aug 17;69(Pt 9):o1444. doi: 10.1107/S160053681302237X (PMC3884439; doi:10.1107/S160053681302237X)
Supplement: Supplementary file 1 [file e-69-o1444-sup1.cif]

##############################################################################
#                                                                            #
# This CIF contains the data in a paper accepted for publication in          #
# Acta Crystallographica Section E. It conforms to the requirements of       #
# Notes for Authors for Acta Crystallographica Section E, and has been       #
# peer reviewed under the auspices of the IUCr Commission on Journals.       #
#                                                                            #
# Full details of the Crystallographic Information File format               #
# are given in the paper "The Crystallographic Information File (CIF):       #
# a New Standard Archive File for Crystallography" by S. R. Hall, F. H.      #
# Allen and I. D. Brown [Acta Cryst. (1991), A47, 655-685].                  #
#                                                                            #
# The current version of the core CIF dictionary is obtainable from          #
# ftp://ftp.iucr.org/pub/cif_core.dic.                                       #
#                                                                            #
# Software is freely available for graphical display of the structure(s)     #
# in this CIF. For information consult the CIF software page                 #
# http://www.iucr.org/resources/cif/software.                                #
#                                                                            #
# This file may be used for bona fide research purposes within the           #
# scientific community so long as proper attribution is given to the journal # 
# article from which it was obtained.                                        #
#                                                                            #
##############################################################################
data_I
_audit_creation_method     SHELXL-97
_chemical_name_systematic
;
1,4-Dibromo-2,5-di-<i>p</i>-toluoylbenzene
;
_chemical_name_common
;
[2,5-Dibromo-4-(4-methylbenzoyl)phenyl](4-methylphenyl)methanone
;
_chemical_formula_moiety     'C22 H16 Br2 O2'
_chemical_formula_sum     'C22 H16 Br2 O2'
_chemical_formula_iupac     'C22 H16 Br2 O2'
_chemical_formula_weight     472.17
_chemical_melting_point     ?
_symmetry_cell_setting     monoclinic
_symmetry_space_group_name_H-M     'P 21/n'
_symmetry_space_group_name_Hall     '-P 2yn'
loop_
    _symmetry_equiv_pos_as_xyz
    'x, y, z'
    '-x+1/2, y+1/2, -z+1/2'
    '-x, -y, -z'
    'x-1/2, -y-1/2, z-1/2'
_cell_length_a     9.855(2)
_cell_length_b     12.064(2)
_cell_length_c     16.345(3)
_cell_angle_alpha     90.00
_cell_angle_beta     97.61(3)
_cell_angle_gamma     90.00
_cell_volume     1926.2(7)
_cell_formula_units_Z     4
_cell_measurement_reflns_used     25
_cell_measurement_theta_min     10
_cell_measurement_theta_max     13
_cell_measurement_temperature     293(2)
_exptl_crystal_description     block
_exptl_crystal_colour     colourless
_exptl_crystal_size_max     0.20
_exptl_crystal_size_mid     0.10
_exptl_crystal_size_min     0.10
_exptl_crystal_density_diffrn     1.628
_exptl_crystal_density_meas     ?
_exptl_crystal_density_method     'not measured'
_exptl_crystal_F_000     936
_exptl_absorpt_coefficient_mu     4.221
_exptl_absorpt_correction_type     psi-scan
_exptl_absorpt_process_details     '(North <i>et al.</i>, 1968)'
_exptl_absorpt_correction_T_min     0.4856
_exptl_absorpt_correction_T_max     0.6775
_exptl_special_details
;
;
_diffrn_ambient_temperature     293(2)
_diffrn_radiation_type     MoK\a
_diffrn_radiation_wavelength     0.71073
_diffrn_radiation_source     'fine-focus sealed tube'
_diffrn_radiation_monochromator     graphite
_diffrn_measurement_device_type     'Enraf--Nonius CAD-4'
_diffrn_measurement_method     \w/2\q
_diffrn_detector_area_resol_mean     ?
_diffrn_reflns_number     3664
_diffrn_reflns_av_R_equivalents     0.0542
_diffrn_reflns_av_sigmaI/netI     0.1022
_diffrn_reflns_theta_min     2.10
_diffrn_reflns_theta_max     25.17
_diffrn_reflns_theta_full     25.17
_diffrn_measured_fraction_theta_max     0.999
_diffrn_measured_fraction_theta_full     0.999
_diffrn_reflns_limit_h_min     -11
_diffrn_reflns_limit_h_max     11
_diffrn_reflns_limit_k_min     0
_diffrn_reflns_limit_k_max     14
_diffrn_reflns_limit_l_min     0
_diffrn_reflns_limit_l_max     19
_diffrn_standards_number     3
_diffrn_standards_interval_count     200
_diffrn_standards_interval_time     120
_diffrn_standards_decay_%     0
_refine_special_details
;
Refinement of <i>F</i>^2^ against ALL reflections. The weighted <i>R</i>-factor
<i>wR</i> and goodness of fit <i>S</i> are based on <i>F</i>^2^, conventional
<i>R</i>-factors <i>R</i> are based on <i>F</i>, with <i>F</i> set to zero for
negative <i>F</i>^2^. The threshold expression of <i>F</i>^2^ >
\s(<i>F</i>^2^) is used only for calculating <i>R</i>-factors(gt) <i>etc</i>.
and is not relevant to the choice of reflections for refinement.
<i>R</i>-factors based on <i>F</i>^2^ are statistically about twice as large
as those based on <i>F</i>, and <i>R</i>- factors based on ALL data will be
even larger.
;
_reflns_number_total     3452
_reflns_number_gt     1518
_reflns_threshold_expression     I>2\s(I)
_refine_ls_structure_factor_coef     Fsqd
_refine_ls_matrix_type     full
_refine_ls_R_factor_all     0.1644
_refine_ls_R_factor_gt     0.0651
_refine_ls_wR_factor_gt     0.1082
_refine_ls_wR_factor_ref     0.1325
_refine_ls_goodness_of_fit_ref     0.998
_refine_ls_restrained_S_all     0.995
_refine_ls_number_reflns     3452
_refine_ls_number_parameters     235
_refine_ls_number_restraints     48
_refine_ls_hydrogen_treatment     mixed
_refine_ls_weighting_scheme     calc
_refine_ls_weighting_details
                 'calc w=1/[\s^2^(Fo^2^)+(0.0500P)^2^] where P=(Fo^2^+2Fc^2^)/3'
_atom_sites_solution_hydrogens     geom
_atom_sites_solution_primary     direct
_atom_sites_solution_secondary     difmap
_refine_ls_shift/su_max     0.000
_refine_ls_shift/su_mean     0.000
_refine_diff_density_max     0.461
_refine_diff_density_min     -0.403
_refine_ls_extinction_method     none
_refine_ls_extinction_coef     ?
loop_
    _atom_type_symbol
    _atom_type_description
    _atom_type_scat_dispersion_real
    _atom_type_scat_dispersion_imag
    _atom_type_scat_source
    'C' 'C' 0.0033 0.0016
                         'International Tables Vol C Tables 4.2.6.8 and 6.1.1.4'
    'H' 'H' 0.0000 0.0000
                         'International Tables Vol C Tables 4.2.6.8 and 6.1.1.4'
    'O' 'O' 0.0106 0.0060
                         'International Tables Vol C Tables 4.2.6.8 and 6.1.1.4'
    'Br' 'Br' -0.2901 2.4595
                         'International Tables Vol C Tables 4.2.6.8 and 6.1.1.4'
_computing_data_collection     'CAD-4 EXPRESS (Enraf--Nonius, 1994)'
_computing_cell_refinement     'CAD-4 EXPRESS (Enraf--Nonius, 1994)'
_computing_data_reduction     'XCAD4 (Harms & Wocadlo, 1995)'
_computing_structure_solution     'SHELXS97 (Sheldrick, 2008)'
_computing_structure_refinement     'SHELXL97 (Sheldrick, 2008)'
_computing_molecular_graphics     'SHELXTL (Sheldrick, 2008)'
_computing_publication_material     'SHELXTL (Sheldrick, 2008)'
loop_
    _atom_site_type_symbol
    _atom_site_label
    _atom_site_fract_x
    _atom_site_fract_y
    _atom_site_fract_z
    _atom_site_U_iso_or_equiv
    _atom_site_adp_type
    _atom_site_calc_flag
    _atom_site_refinement_flags
    _atom_site_occupancy
    _atom_site_symmetry_multiplicity
    _atom_site_disorder_assembly
    _atom_site_disorder_group
    Br Br1 0.19197(8) 0.40011(8) 0.45593(5) 0.0639(3) Uani d . 1 1 . .
    O O1 -0.2881(7) 0.1341(5) 0.3699(4) 0.095(2) Uani d . 1 1 . .
    C C1 -0.6659(9) 0.2445(8) 0.6544(5) 0.105(4) Uani d . 1 1 . .
    H H1A -0.6484 0.3109 0.6864 0.158 Uiso calc R 1 1 . .
    H H1B -0.6483 0.1810 0.6897 0.158 Uiso calc R 1 1 . .
    H H1C -0.7597 0.2436 0.6295 0.158 Uiso calc R 1 1 . .
    Br Br2 -0.44399(8) 0.39910(9) 0.28265(5) 0.0788(4) Uani d . 1 1 . .
    O O2 0.0549(6) 0.6656(5) 0.3651(3) 0.0740(18) Uani d . 1 1 . .
    C C2 -0.5731(9) 0.2412(9) 0.5877(5) 0.066(3) Uani d . 1 1 . .
    C C3 -0.5798(8) 0.1529(7) 0.5314(5) 0.060(2) Uani d . 1 1 . .
    H H3A -0.6427 0.0962 0.5349 0.072 Uiso calc R 1 1 . .
    C C4 -0.4954(8) 0.1491(7) 0.4718(5) 0.059(2) Uani d . 1 1 . .
    H H4A -0.5023 0.0903 0.4347 0.071 Uiso calc R 1 1 . .
    C C5 -0.3983(7) 0.2326(7) 0.4658(4) 0.045(2) Uani d . 1 1 . .
    C C6 -0.3985(8) 0.3206(7) 0.5191(5) 0.058(2) Uani d . 1 1 . .
    H H6A -0.3403 0.3800 0.5138 0.070 Uiso calc R 1 1 . .
    C C7 -0.4805(10) 0.3237(7) 0.5792(5) 0.068(3) Uani d . 1 1 . .
    H H7A -0.4738 0.3832 0.6156 0.081 Uiso calc R 1 1 . .
    C C8 -0.3040(8) 0.2209(7) 0.4062(5) 0.053(2) Uani d . 1 1 . .
    C C9 -0.2155(7) 0.3172(6) 0.3889(4) 0.0425(18) Uani d U 1 1 . .
    C C10 -0.0778(8) 0.3180(6) 0.4244(4) 0.0504(19) Uani d U 1 1 . .
    H H10A -0.0436 0.2619 0.4603 0.061 Uiso calc R 1 1 . .
    C C11 0.0067(6) 0.4036(6) 0.4052(4) 0.0404(17) Uani d U 1 1 . .
    C C12 -0.0358(7) 0.4850(6) 0.3498(4) 0.0422(18) Uani d U 1 1 . .
    C C13 -0.1739(7) 0.4818(6) 0.3136(4) 0.0483(19) Uani d U 1 1 . .
    H H13A -0.2061 0.5361 0.2755 0.058 Uiso calc R 1 1 . .
    C C14 -0.2627(7) 0.4003(7) 0.3332(4) 0.0464(18) Uani d U 1 1 . .
    C C15 0.0537(8) 0.5788(7) 0.3286(4) 0.051(2) Uani d . 1 1 . .
    C C16 0.1406(7) 0.5582(7) 0.2634(4) 0.0385(18) Uani d . 1 1 . .
    C C17 0.1434(7) 0.4579(7) 0.2242(4) 0.051(2) Uani d . 1 1 . .
    H H17A 0.0876 0.4002 0.2374 0.062 Uiso calc R 1 1 . .
    C C18 0.2315(7) 0.4427(7) 0.1637(4) 0.050(2) Uani d . 1 1 . .
    H H18A 0.2341 0.3739 0.1383 0.060 Uiso calc R 1 1 . .
    C C19 0.3118(7) 0.5248(8) 0.1418(4) 0.053(2) Uani d . 1 1 . .
    C C20 0.3079(8) 0.6253(8) 0.1798(5) 0.067(3) Uani d . 1 1 . .
    H H20A 0.3628 0.6828 0.1652 0.080 Uiso calc R 1 1 . .
    C C21 0.2236(8) 0.6427(7) 0.2394(5) 0.065(2) Uani d . 1 1 . .
    H H21A 0.2220 0.7120 0.2642 0.078 Uiso calc R 1 1 . .
    C C22 0.4080(8) 0.5080(8) 0.0781(4) 0.085(3) Uani d . 1 1 . .
    H H22A 0.3981 0.4339 0.0567 0.127 Uiso calc R 1 1 . .
    H H22B 0.5006 0.5192 0.1033 0.127 Uiso calc R 1 1 . .
    H H22C 0.3864 0.5600 0.0339 0.127 Uiso calc R 1 1 . .
loop_
    _atom_site_aniso_label
    _atom_site_aniso_U_11
    _atom_site_aniso_U_22
    _atom_site_aniso_U_33
    _atom_site_aniso_U_12
    _atom_site_aniso_U_13
    _atom_site_aniso_U_23
    Br1 0.0470(5) 0.0762(6) 0.0651(6) -0.0002(5) -0.0061(4) 0.0053(5)
    O1 0.116(6) 0.083(5) 0.098(5) -0.033(4) 0.055(4) -0.022(4)
    C1 0.081(7) 0.159(11) 0.087(7) 0.057(7) 0.054(6) 0.042(7)
    Br2 0.0463(6) 0.1113(8) 0.0740(7) -0.0026(6) -0.0098(4) 0.0075(6)
    O2 0.091(5) 0.074(5) 0.064(4) -0.010(4) 0.039(3) -0.018(3)
    C2 0.058(6) 0.095(8) 0.046(5) 0.018(5) 0.013(5) 0.029(6)
    C3 0.045(5) 0.065(6) 0.072(6) -0.006(4) 0.013(5) 0.018(5)
    C4 0.054(5) 0.076(6) 0.049(5) 0.005(5) 0.010(4) 0.011(5)
    C5 0.042(5) 0.056(5) 0.040(5) -0.009(4) 0.012(4) 0.002(4)
    C6 0.052(5) 0.074(7) 0.047(5) -0.013(5) 0.002(4) -0.009(5)
    C7 0.094(7) 0.062(6) 0.053(6) 0.004(6) 0.033(5) 0.006(5)
    C8 0.045(5) 0.061(6) 0.052(5) -0.003(5) 0.008(4) -0.018(5)
    C9 0.046(4) 0.051(5) 0.035(4) -0.001(4) 0.023(3) 0.002(3)
    C10 0.063(4) 0.051(4) 0.040(4) 0.005(4) 0.015(3) 0.008(4)
    C11 0.038(4) 0.045(4) 0.041(4) 0.005(3) 0.012(3) -0.003(4)
    C12 0.050(4) 0.056(5) 0.026(4) 0.002(4) 0.022(3) 0.006(3)
    C13 0.054(4) 0.058(5) 0.032(4) 0.010(4) 0.000(3) 0.014(4)
    C14 0.047(4) 0.056(4) 0.037(4) 0.001(4) 0.010(3) -0.001(4)
    C15 0.052(5) 0.071(7) 0.032(5) -0.005(5) 0.011(4) -0.006(4)
    C16 0.034(4) 0.058(5) 0.025(4) 0.005(4) 0.008(3) 0.001(4)
    C17 0.043(5) 0.078(6) 0.037(5) -0.001(4) 0.023(4) -0.001(4)
    C18 0.046(5) 0.050(5) 0.055(5) 0.005(4) 0.007(4) 0.001(4)
    C19 0.042(5) 0.085(7) 0.032(5) 0.015(5) 0.010(4) 0.010(5)
    C20 0.063(6) 0.083(8) 0.056(6) -0.025(5) 0.016(5) 0.010(5)
    C21 0.065(6) 0.074(6) 0.060(6) -0.011(5) 0.019(5) 0.003(5)
    C22 0.070(6) 0.136(9) 0.054(6) -0.015(6) 0.032(5) 0.004(6)
_geom_special_details
;
All e.s.d.'s (except the e.s.d. in the dihedral angle between two l.s. planes)
are estimated using the full covariance matrix. The cell e.s.d.'s are taken
into account individually in the estimation of e.s.d.'s in distances, angles
and torsion angles; correlations between e.s.d.'s in cell parameters are only
used when they are defined by crystal symmetry. An approximate (isotropic)
treatment of cell e.s.d.'s is used for estimating e.s.d.'s involving l.s.
planes.
;
loop_
    _geom_bond_atom_site_label_1
    _geom_bond_atom_site_label_2
    _geom_bond_site_symmetry_2
    _geom_bond_distance
    _geom_bond_publ_flag
    Br1 C11 . 1.904(6) n
    O1 C8 . 1.224(8) n
    C1 C2 . 1.514(10) ?
    C1 H1A . 0.9600 ?
    C1 H1B . 0.9600 ?
    C1 H1C . 0.9600 ?
    Br2 C14 . 1.867(7) n
    O2 C15 . 1.204(8) n
    C2 C7 . 1.369(11) ?
    C2 C3 . 1.403(11) ?
    C3 C4 . 1.363(9) ?
    C3 H3A . 0.9300 ?
    C4 C5 . 1.402(10) ?
    C4 H4A . 0.9300 ?
    C5 C6 . 1.374(9) ?
    C5 C8 . 1.439(9) ?
    C6 C7 . 1.352(9) ?
    C6 H6A . 0.9300 ?
    C7 H7A . 0.9300 ?
    C8 C9 . 1.502(10) ?
    C9 C14 . 1.391(9) ?
    C9 C10 . 1.404(9) ?
    C10 C11 . 1.388(9) ?
    C10 H10A . 0.9300 ?
    C11 C12 . 1.363(9) ?
    C12 C13 . 1.410(9) ?
    C12 C15 . 1.503(9) ?
    C13 C14 . 1.382(9) ?
    C13 H13A . 0.9300 ?
    C15 C16 . 1.475(9) ?
    C16 C17 . 1.371(9) ?
    C16 C21 . 1.395(10) ?
    C17 C18 . 1.411(9) ?
    C17 H17A . 0.9300 ?
    C18 C19 . 1.346(9) ?
    C18 H18A . 0.9300 ?
    C19 C20 . 1.365(10) ?
    C19 C22 . 1.512(9) ?
    C20 C21 . 1.378(10) ?
    C20 H20A . 0.9300 ?
    C21 H21A . 0.9300 ?
    C22 H22A . 0.9600 ?
    C22 H22B . 0.9600 ?
    C22 H22C . 0.9600 ?
loop_
    _geom_angle_atom_site_label_1
    _geom_angle_atom_site_label_2
    _geom_angle_atom_site_label_3
    _geom_angle_site_symmetry_1
    _geom_angle_site_symmetry_3
    _geom_angle
    _geom_angle_publ_flag
    C2 C1 H1A . . 109.5 ?
    C2 C1 H1B . . 109.5 ?
    H1A C1 H1B . . 109.5 ?
    C2 C1 H1C . . 109.5 ?
    H1A C1 H1C . . 109.5 ?
    H1B C1 H1C . . 109.5 ?
    C7 C2 C3 . . 117.3(8) ?
    C7 C2 C1 . . 121.9(9) ?
    C3 C2 C1 . . 120.8(9) ?
    C4 C3 C2 . . 120.9(8) ?
    C4 C3 H3A . . 119.5 ?
    C2 C3 H3A . . 119.5 ?
    C3 C4 C5 . . 120.9(8) ?
    C3 C4 H4A . . 119.6 ?
    C5 C4 H4A . . 119.6 ?
    C6 C5 C4 . . 116.9(7) ?
    C6 C5 C8 . . 124.1(8) ?
    C4 C5 C8 . . 119.0(8) ?
    C7 C6 C5 . . 122.2(8) ?
    C7 C6 H6A . . 118.9 ?
    C5 C6 H6A . . 118.9 ?
    C6 C7 C2 . . 121.6(9) ?
    C6 C7 H7A . . 119.2 ?
    C2 C7 H7A . . 119.2 ?
    O1 C8 C5 . . 123.2(8) n
    O1 C8 C9 . . 117.1(7) n
    C5 C8 C9 . . 119.7(7) ?
    C14 C9 C10 . . 119.1(7) ?
    C14 C9 C8 . . 121.9(7) ?
    C10 C9 C8 . . 118.8(7) ?
    C11 C10 C9 . . 119.2(7) ?
    C11 C10 H10A . . 120.4 ?
    C9 C10 H10A . . 120.4 ?
    C12 C11 C10 . . 123.1(7) ?
    C12 C11 Br1 . . 119.9(5) n
    C10 C11 Br1 . . 117.0(6) n
    C11 C12 C13 . . 117.0(7) ?
    C11 C12 C15 . . 123.8(7) ?
    C13 C12 C15 . . 119.1(7) ?
    C14 C13 C12 . . 121.8(7) ?
    C14 C13 H13A . . 119.1 ?
    C12 C13 H13A . . 119.1 ?
    C13 C14 C9 . . 119.8(6) ?
    C13 C14 Br2 . . 120.1(6) n
    C9 C14 Br2 . . 120.1(6) n
    O2 C15 C16 . . 122.5(7) n
    O2 C15 C12 . . 120.5(7) n
    C16 C15 C12 . . 117.0(7) ?
    C17 C16 C21 . . 117.7(7) ?
    C17 C16 C15 . . 122.4(7) ?
    C21 C16 C15 . . 119.9(7) ?
    C16 C17 C18 . . 119.6(7) ?
    C16 C17 H17A . . 120.2 ?
    C18 C17 H17A . . 120.2 ?
    C19 C18 C17 . . 121.9(8) ?
    C19 C18 H18A . . 119.0 ?
    C17 C18 H18A . . 119.0 ?
    C18 C19 C20 . . 118.7(7) ?
    C18 C19 C22 . . 121.9(8) ?
    C20 C19 C22 . . 119.4(9) ?
    C19 C20 C21 . . 120.8(8) ?
    C19 C20 H20A . . 119.6 ?
    C21 C20 H20A . . 119.6 ?
    C20 C21 C16 . . 121.2(8) ?
    C20 C21 H21A . . 119.4 ?
    C16 C21 H21A . . 119.4 ?
    C19 C22 H22A . . 109.5 ?
    C19 C22 H22B . . 109.5 ?
    H22A C22 H22B . . 109.5 ?
    C19 C22 H22C . . 109.5 ?
    H22A C22 H22C . . 109.5 ?
    H22B C22 H22C . . 109.5 ?
loop_
    _geom_torsion_atom_site_label_1
    _geom_torsion_atom_site_label_2
    _geom_torsion_atom_site_label_3
    _geom_torsion_atom_site_label_4
    _geom_torsion_site_symmetry_1
    _geom_torsion_site_symmetry_2
    _geom_torsion_site_symmetry_3
    _geom_torsion_site_symmetry_4
    _geom_torsion
    _geom_torsion_publ_flag
    C7 C2 C3 C4 . . . . 1.1(12) ?
    C1 C2 C3 C4 . . . . -179.3(7) ?
    C2 C3 C4 C5 . . . . 0.8(12) ?
    C3 C4 C5 C6 . . . . -3.8(11) ?
    C3 C4 C5 C8 . . . . 175.1(7) ?
    C4 C5 C6 C7 . . . . 5.0(11) ?
    C8 C5 C6 C7 . . . . -173.8(7) ?
    C5 C6 C7 C2 . . . . -3.2(13) ?
    C3 C2 C7 C6 . . . . 0.0(12) ?
    C1 C2 C7 C6 . . . . -179.6(8) ?
    C6 C5 C8 O1 . . . . 166.2(8) ?
    C4 C5 C8 O1 . . . . -12.7(12) ?
    C6 C5 C8 C9 . . . . -11.4(11) ?
    C4 C5 C8 C9 . . . . 169.8(7) ?
    O1 C8 C9 C14 . . . . 98.5(9) ?
    C5 C8 C9 C14 . . . . -83.8(9) ?
    O1 C8 C9 C10 . . . . -75.8(9) ?
    C5 C8 C9 C10 . . . . 101.9(8) ?
    C14 C9 C10 C11 . . . . 2.1(10) ?
    C8 C9 C10 C11 . . . . 176.6(6) ?
    C9 C10 C11 C12 . . . . -3.4(10) ?
    C9 C10 C11 Br1 . . . . 179.7(5) ?
    C10 C11 C12 C13 . . . . 2.2(10) ?
    Br1 C11 C12 C13 . . . . 179.1(5) ?
    C10 C11 C12 C15 . . . . 179.5(7) ?
    Br1 C11 C12 C15 . . . . -3.6(9) ?
    C11 C12 C13 C14 . . . . 0.1(10) ?
    C15 C12 C13 C14 . . . . -177.3(7) ?
    C12 C13 C14 C9 . . . . -1.3(11) ?
    C12 C13 C14 Br2 . . . . -179.4(5) ?
    C10 C9 C14 C13 . . . . 0.1(10) ?
    C8 C9 C14 C13 . . . . -174.2(7) ?
    C10 C9 C14 Br2 . . . . 178.2(5) ?
    C8 C9 C14 Br2 . . . . 3.9(9) ?
    C11 C12 C15 O2 . . . . -92.6(10) ?
    C13 C12 C15 O2 . . . . 84.6(9) ?
    C11 C12 C15 C16 . . . . 86.1(8) ?
    C13 C12 C15 C16 . . . . -96.7(8) ?
    O2 C15 C16 C17 . . . . 177.2(7) ?
    C12 C15 C16 C17 . . . . -1.4(10) ?
    O2 C15 C16 C21 . . . . -2.9(11) ?
    C12 C15 C16 C21 . . . . 178.4(7) ?
    C21 C16 C17 C18 . . . . 1.8(10) ?
    C15 C16 C17 C18 . . . . -178.4(6) ?
    C16 C17 C18 C19 . . . . -1.3(11) ?
    C17 C18 C19 C20 . . . . 0.4(11) ?
    C17 C18 C19 C22 . . . . 178.9(7) ?
    C18 C19 C20 C21 . . . . 0.0(12) ?
    C22 C19 C20 C21 . . . . -178.5(7) ?
    C19 C20 C21 C16 . . . . 0.5(12) ?
    C17 C16 C21 C20 . . . . -1.4(11) ?
    C15 C16 C21 C20 . . . . 178.7(7) ?
data_s
_journal_date_recd_electronic     2013-08-06
_journal_date_accepted     2013-08-09
_journal_name_full     'Acta Crystallographica, Section E'
_journal_year     2013
_journal_volume     69
_journal_issue      9
_journal_page_first     o1444
_journal_page_last     o1444
_journal_paper_category     QO
_journal_paper_doi     10.1107/S160053681302237X
_journal_coeditor_code     HB7121
_publ_contact_author_name     'Professor Hong-Jun Zhu'
_publ_contact_author_address
;
'Hong-Jun Zhu'
Department of Applied Chemistry
College of Science
Nanjing University of Technology
Nanjing 210009
People's Republic of China
;
_publ_contact_author_email     'zhuhjnjut@hotmail.com'
_publ_contact_author_fax     '86-25-83587443'
_publ_contact_author_phone     '86-25-83172358'
_publ_section_title
;
1,4-Dibromo-2,5-di-<i>p</i>-toluoylbenzene
;
loop_
    _publ_author_name
    _publ_author_address
    'Guang-Ke He'
;
Department of Applied Chemistry
College of Science
Nanjing University of Technology
Nanjing 210009
People's Republic of China
;
    'Guang-Liang Song'
;
Department of Applied Chemistry
College of Science
Nanjing University of Technology
Nanjing 210009
People's Republic of China
;
    'Chen Chen'
;
Department of Applied Chemistry
College of Science
Nanjing University of Technology
Nanjing 210009
People's Republic of China
;
    'Hong-Jun Zhu'
;
Department of Applied Chemistry
College of Science
Nanjing University of Technology
Nanjing 210009
People's Republic of China
;
