# Supplementary material for: 1,4-Di­bromo-2,5-di-p-toluoyl­benzene
Source: Acta Crystallogr Sect E Struct Rep Online. 2013 Aug 17;69(Pt 9):o1444. doi: 10.1107/S160053681302237X (PMC3884439; doi:10.1107/S160053681302237X)
Supplement: Supplementary file 2 [file e-69-o1444-Isup2.hkl]

# 
# h,k,l, Fc-squared, Fo-squared, sigma(Fo-squared) and status flag 
# 
data_I
_shelx_title ' S in P2(1)/n' 
_shelx_refln_list_code          4 
_shelx_F_calc_maximum      236.78 
_exptl_crystal_F_000       936.00 
_reflns_d_resolution_high  0.8357 
 
loop_ 
 _symmetry_equiv_pos_as_xyz 
 'x, y, z' 
 '-x+1/2, y+1/2, -z+1/2' 
 '-x, -y, -z' 
 'x-1/2, -y-1/2, z-1/2' 
 
_cell_length_a     9.8550 
_cell_length_b    12.0640 
_cell_length_c    16.3450 
_cell_angle_alpha  90.000 
_cell_angle_beta   97.610 
_cell_angle_gamma  90.000 
 
_shelx_F_squared_multiplier     1.000 
 
loop_ 
 _refln_index_h 
 _refln_index_k 
 _refln_index_l 
 _refln_F_squared_calc 
 _refln_F_squared_meas 
 _refln_F_squared_sigma 
 _refln_observed_status 
   2   0   0       42.80       48.56     19.87 o 
   4   0   0     2674.19     3048.92     62.04 o 
   6   0   0       13.23       66.50     63.18 o 
   8   0   0     8483.38     8570.83    161.20 o 
  10   0   0       27.30      124.44    124.44 o 
   1   1   0     1544.64     1447.65     31.20 o 
   2   1   0     5520.48     5959.17     60.68 o 
   3   1   0    13334.22    11898.55     96.78 o 
   4   1   0     1603.74     1383.03     50.07 o 
   5   1   0     8820.94     8194.12    101.48 o 
   6   1   0     3120.34     2786.31     77.95 o 
   7   1   0      185.21      118.98     64.51 o 
   8   1   0        1.35       76.16     76.16 o 
   9   1   0      549.06      504.19     90.51 o 
  10   1   0       47.66       36.72     94.71 o 
  11   1   0      299.73      404.67    105.61 o 
   0   2   0     3785.50     4087.97     45.12 o 
   1   2   0      155.02      141.37     22.83 o 
   2   2   0      364.29      409.56     32.17 o 
   3   2   0    30437.47    29895.46    158.86 o 
   4   2   0      131.45      151.23     46.27 o 
   5   2   0    12529.74    12250.26    139.79 o 
   6   2   0      470.55      452.42     75.72 o 
   7   2   0       57.74        5.30     79.56 o 
   8   2   0      293.53      251.50     97.18 o 
   9   2   0      568.64      491.15    114.69 o 
  10   2   0      129.66      160.95    118.55 o 
  11   2   0      774.84      869.22    130.58 o 
   1   3   0      415.83      454.83     32.31 o 
   2   3   0    18201.69    19156.19    121.90 o 
   3   3   0     1214.95     1330.01     51.34 o 
   4   3   0      822.59      794.97     57.43 o 
   5   3   0      979.86      966.08     71.00 o 
   6   3   0    10656.95    10688.21    153.04 o 
   7   3   0      560.17      436.71     92.90 o 
   8   3   0        0.77       58.12    100.91 o 
   9   3   0      219.37      296.93    122.33 o 
  10   3   0      334.02      138.31    131.88 o 
  11   3   0      234.53      462.08    137.71 o 
   0   4   0    28840.59    26397.97    580.31 o 
   1   4   0     3313.91     3238.09     60.51 o 
   2   4   0        6.22       21.14     36.87 o 
   3   4   0     2071.32     2138.86     62.16 o 
   4   4   0     3725.77     4365.97     88.73 o 
   5   4   0      301.45      319.46     68.06 o 
   6   4   0       12.70       64.69     75.03 o 
   7   4   0       22.35      150.74     84.85 o 
   8   4   0     2040.35     1960.90    121.29 o 
   9   4   0      402.42      373.95    122.74 o 
  10   4   0        0.94      131.22    131.22 o 
  11   4   0      153.59       23.72    141.19 o 
   1   5   0     1426.80     1454.44     53.78 o 
   2   5   0       11.98        7.61     42.19 o 
   3   5   0     4966.61     5204.58     89.77 o 
   4   5   0        2.98        9.55     56.20 o 
   5   5   0     3286.96     3255.00     98.63 o 
   6   5   0        2.18       14.87     78.26 o 
   7   5   0      293.78      190.98     91.41 o 
   8   5   0      163.43      126.68    105.60 o 
   9   5   0      563.83      622.38    121.33 o 
  10   5   0        3.04       74.68    127.72 o 
   0   6   0     5397.46     5194.07     85.42 o 
   1   6   0      573.05      524.66     51.99 o 
   2   6   0      454.14      400.33     50.93 o 
   3   6   0     1023.89      914.21     62.77 o 
   4   6   0       69.88       97.57     62.78 o 
   5   6   0     1036.82      884.65     80.99 o 
   6   6   0       62.67       50.83     81.44 o 
   7   6   0      171.86       69.20     96.18 o 
   8   6   0      974.24      909.97    116.99 o 
   9   6   0      167.69      291.73    114.93 o 
  10   6   0       18.53      114.05    118.97 o 
   1   7   0        3.56       22.87     52.09 o 
   2   7   0     4976.17     4701.84     96.40 o 
   3   7   0     1041.00     1147.27     71.74 o 
   4   7   0       60.54       44.96     68.31 o 
   5   7   0      102.65      149.91     73.31 o 
   6   7   0     3505.91     3757.71    119.82 o 
   7   7   0        7.25        4.02     93.31 o 
   8   7   0       21.64       38.42    102.94 o 
   9   7   0       27.98      110.30    109.82 o 
  10   7   0      100.66       28.91    115.87 o 
   0   8   0      724.51      604.72     68.46 o 
   1   8   0     1838.95     1736.63     78.68 o 
   2   8   0       72.65      102.73     63.63 o 
   3   8   0      800.92      913.45     75.83 o 
   4   8   0       54.16       40.70     72.00 o 
   5   8   0      683.50      736.30     83.99 o 
   6   8   0       18.27       39.54     87.19 o 
   7   8   0      158.53       62.57     97.02 o 
   8   8   0      247.46      262.70    103.85 o 
   9   8   0      448.84      509.61    110.68 o 
   1   9   0      135.45      231.29     67.27 o 
   2   9   0      340.97      504.16     70.58 o 
   3   9   0      631.88      741.23     79.73 o 
   4   9   0        0.69       43.21     76.78 o 
   5   9   0      640.15      595.69     82.10 o 
   6   9   0      324.58      316.15     95.03 o 
   7   9   0       23.96      137.19     93.71 o 
   8   9   0       11.33       74.24    102.52 o 
   9   9   0       44.58      142.23    103.75 o 
   0  10   0     1603.01     1673.09     88.76 o 
   1  10   0       45.82      101.22     72.74 o 
   2  10   0       24.45        0.00     73.99 o 
   3  10   0       81.18       79.08     78.42 o 
   4  10   0      128.00       54.01     86.68 o 
   5  10   0       13.49       55.12     88.04 o 
   6  10   0       55.06       74.63     94.38 o 
   7  10   0       27.95       15.57     96.61 o 
   8  10   0      334.63      399.06    103.99 o 
   1  11   0       22.75      109.85     82.44 o 
   2  11   0      388.16      533.25     83.80 o 
   3  11   0       97.63       83.31     83.73 o 
   4  11   0       12.59       90.18     90.18 o 
   5  11   0      255.81      226.76     89.47 o 
   6  11   0      119.37       65.45     95.99 o 
   7  11   0        0.45        9.58     93.78 o 
   0  12   0      206.67      184.84     84.98 o 
   1  12   0        2.45       49.85     84.67 o 
   2  12   0      118.62      148.91     86.31 o 
   3  12   0       94.41      179.23     87.86 o 
   4  12   0        7.79       57.22     88.66 o 
   5  12   0      128.50      269.56     91.18 o 
   6  12   0        1.05       25.83     91.43 o 
   1  13   0       54.82       59.72     85.80 o 
   2  13   0       56.05       44.16     87.95 o 
   3  13   0       14.52       44.48     87.36 o 
   4  13   0       12.98       33.89     86.01 o 
   5  13   0        6.83       69.77     87.45 o 
   0  14   0      169.95      141.02     85.44 o 
   1  14   0        2.69      218.86     88.33 o 
   2  14   0        1.06       88.28     88.28 o 
 -11   0   1        2.85       22.90    117.24 o 
  -9   0   1       52.42      183.31     94.14 o 
  -7   0   1        0.73       68.20     68.20 o 
  -5   0   1    27059.30    27038.60    162.61 o 
  -3   0   1       29.25        5.62     26.00 o 
  -1   0   1       39.61       64.27     10.55 o 
   1   0   1        3.75       17.71     10.67 o 
   3   0   1    26880.62    24737.50     29.18 o 
   5   0   1        1.39       14.01     64.99 o 
   7   0   1     1798.91     1630.00    117.08 o 
   9   0   1       61.74      217.42    126.51 o 
  11   0   1     1104.89      982.82    164.42 o 
 -11   1   1      307.39      357.53    133.49 o 
 -10   1   1      104.13       72.26    123.15 o 
  -9   1   1        0.17      100.15    107.49 o 
  -8   1   1     2322.61     2431.43    116.59 o 
  -7   1   1     2548.50     2708.24    102.04 o 
  -6   1   1      173.54      240.88     64.77 o 
  -5   1   1      468.01      557.52     56.62 o 
  -4   1   1     1951.90     2162.77     58.07 o 
  -3   1   1     9726.79    10486.07     87.49 o 
  -2   1   1     7662.47     7759.76     64.01 o 
  -1   1   1     1533.41     1799.63     27.80 o 
   0   1   1    12690.17    11856.22    161.41 o 
   1   1   1     1938.56     2137.47     32.35 o 
   2   1   1     3322.68     3625.52     51.88 o 
   3   1   1       65.53      100.80     36.92 o 
   4   1   1     7942.23     9167.86    107.93 o 
   5   1   1     3245.27     3663.13     93.89 o 
   6   1   1     4865.33     4623.77    119.87 o 
   7   1   1        0.76       47.57     86.24 o 
   8   1   1      727.57      750.65     94.29 o 
   9   1   1     1341.76     1198.23    103.62 o 
  10   1   1       69.86        9.35     98.31 o 
  11   1   1      131.50       76.61    106.20 o 
 -11   2   1      119.78      115.42    153.03 o 
 -10   2   1      896.96      791.39    151.07 o 
  -9   2   1       47.26       51.55    119.76 o 
  -8   2   1     1727.59     2104.00    123.54 o 
  -7   2   1        7.40      101.30     85.64 o 
  -6   2   1      140.36      100.39     73.70 o 
  -5   2   1     3165.18     2969.43     84.36 o 
  -4   2   1      787.63      532.66     50.32 o 
  -3   2   1      714.50      827.35     43.03 o 
  -2   2   1    13710.80    13518.85     97.65 o 
  -1   2   1     1137.75     1175.36     33.08 o 
   0   2   1     9141.88     9467.83    237.74 o 
   1   2   1    25977.72    24544.40    465.33 o 
   2   2   1      120.84      156.92     31.06 o 
   3   2   1     3550.78     3774.43     69.47 o 
   4   2   1     3810.40     3715.71     80.29 o 
   5   2   1      297.83      273.37     62.26 o 
   6   2   1     4665.68     4631.05    115.76 o 
   7   2   1      307.18      349.22     91.95 o 
   8   2   1     1102.68     1249.05    118.94 o 
   9   2   1       18.83      126.69    126.69 o 
  10   2   1        6.06       50.19    135.01 o 
  11   2   1      287.37      621.00    138.27 o 
 -11   3   1     1676.16     1633.82    164.50 o 
 -10   3   1      127.62      147.17    142.45 o 
  -9   3   1       28.28      191.56    119.19 o 
  -8   3   1      365.76      312.02    109.98 o 
  -7   3   1     3650.46     3331.35    125.42 o 
  -6   3   1     1061.04      914.17     84.72 o 
  -5   3   1        0.04       18.16     59.67 o 
  -4   3   1     1263.16     1456.12     64.00 o 
  -3   3   1    10212.19    10547.31    109.08 o 
  -2   3   1      435.92      558.43     40.36 o 
  -1   3   1       76.57       71.75     31.13 o 
   0   3   1     4629.17     5041.35     43.24 o 
   1   3   1    28595.77    26624.52    543.92 o 
   2   3   1      310.88      353.55     36.34 o 
   3   3   1      618.28      620.28     46.86 o 
   4   3   1      778.40      902.65     59.62 o 
   5   3   1     6241.60     6639.20    114.82 o 
   6   3   1      545.41      687.29     84.35 o 
   7   3   1        0.25       26.79     87.50 o 
   8   3   1       30.52      330.97     99.33 o 
   9   3   1     4112.43     4032.66    162.80 o 
  10   3   1        2.72       82.72    132.18 o 
  11   3   1        6.15       33.75    143.37 o 
 -11   4   1        0.09       87.65    144.21 o 
 -10   4   1      148.95      112.14    132.25 o 
  -9   4   1       59.52      205.49    120.69 o 
  -8   4   1      429.01      306.77    113.34 o 
  -7   4   1      270.48      138.11     96.49 o 
  -6   4   1      877.84      947.19     89.36 o 
  -5   4   1     6958.85     6806.35    122.00 o 
  -4   4   1      126.41      122.64     55.26 o 
  -3   4   1      514.10      533.45     50.91 o 
  -2   4   1     3121.19     3158.98     66.79 o 
  -1   4   1      111.61      115.39     37.73 o 
   0   4   1    10145.66     9937.31    117.28 o 
   1   4   1      249.63      279.22     36.91 o 
   2   4   1      388.47      357.29     43.00 o 
   3   4   1    12660.82    12116.00    119.49 o 
   4   4   1     4380.24     4546.47     90.59 o 
   5   4   1       14.73       66.88     66.88 o 
   6   4   1     1983.90     2031.81     92.90 o 
   7   4   1      147.91       32.24     92.33 o 
   8   4   1      154.18       49.90    104.51 o 
   9   4   1       44.11      139.94    114.16 o 
  10   4   1        8.65       37.77    125.31 o 
  11   4   1      618.64      262.08    141.90 o 
 -11   5   1        0.39        2.84    132.16 o 
 -10   5   1      568.63      656.21    132.36 o 
  -9   5   1        1.92       94.61    121.51 o 
  -8   5   1     1414.78     1505.08    123.99 o 
  -7   5   1        1.29       38.57     91.11 o 
  -6   5   1     1141.88     1236.43     95.58 o 
  -5   5   1      198.62      140.30     71.76 o 
  -4   5   1      883.07      745.00     71.20 o 
  -3   5   1       28.32       20.45     52.29 o 
  -2   5   1    17770.36    18051.31    144.28 o 
  -1   5   1      569.09      506.06     49.40 o 
   0   5   1     7390.07     6950.05     62.81 o 
   1   5   1       50.57      156.81     40.88 o 
   2   5   1     1468.92     1635.28     60.21 o 
   3   5   1      140.53      139.72     51.48 o 
   4   5   1     1906.34     1852.42     76.75 o 
   5   5   1       35.03       36.93     67.04 o 
   6   5   1     6863.89     6523.96    131.94 o 
   7   5   1       74.41       92.27     91.17 o 
   8   5   1      845.49      708.70    111.13 o 
   9   5   1        2.82      168.07    110.71 o 
  10   5   1       76.91        2.56    122.24 o 
 -10   6   1      100.57       10.35    123.53 o 
  -9   6   1       25.52       68.37    116.89 o 
  -8   6   1      398.64      371.04    111.31 o 
  -7   6   1       29.71       45.99     94.51 o 
  -6   6   1      400.59      563.52     88.07 o 
  -5   6   1     5984.08     6241.35    124.58 o 
  -4   6   1      815.47      800.06     73.31 o 
  -3   6   1       91.28       91.74     56.20 o 
  -2   6   1     6302.77     6339.04    100.21 o 
  -1   6   1       62.18       38.46     49.89 o 
   0   6   1      673.61      683.70     39.67 o 
   1   6   1       27.96       23.57     46.62 o 
   2   6   1      143.32       99.65     50.62 o 
   3   6   1     3889.84     3495.52     87.05 o 
   4   6   1      458.08      527.29     67.57 o 
   5   6   1       13.92       44.68     69.26 o 
   6   6   1      995.19     1123.94     91.55 o 
   7   6   1        7.88       66.38     87.21 o 
   8   6   1      107.73      103.20    101.41 o 
   9   6   1        4.07       48.24    108.36 o 
  10   6   1        0.03       26.79    114.37 o 
 -10   7   1       12.55      147.44    112.90 o 
  -9   7   1       20.84       73.41    108.45 o 
  -8   7   1      175.60      126.41    108.21 o 
  -7   7   1     1827.42     1570.13    111.64 o 
  -6   7   1       43.99       16.01     85.96 o 
  -5   7   1        5.53      135.60     73.76 o 
  -4   7   1       47.31      105.07     68.32 o 
  -3   7   1     1171.50     1274.84     73.12 o 
  -2   7   1      945.86      987.47     68.69 o 
  -1   7   1      210.23      310.32     57.03 o 
   0   7   1      772.59      714.39     89.82 o 
   1   7   1     8551.93     8651.11    113.69 o 
   2   7   1      450.74      436.01     61.71 o 
   3   7   1       24.41       13.09     62.15 o 
   4   7   1      113.16      185.32     69.37 o 
   5   7   1      372.51      461.48     78.12 o 
   6   7   1      329.66      392.21     86.34 o 
   7   7   1       22.64      160.77     93.72 o 
   8   7   1        1.06        0.00    100.03 o 
   9   7   1      752.25      764.84    117.02 o 
  10   7   1       24.62       92.15    112.40 o 
  -9   8   1       89.85       84.92    103.86 o 
  -8   8   1      178.65      160.56    103.73 o 
  -7   8   1       53.26      125.70     91.46 o 
  -6   8   1      501.21      681.88     90.29 o 
  -5   8   1      425.55      410.00     76.75 o 
  -4   8   1      320.58      329.73     71.72 o 
  -3   8   1      110.32       99.46     66.87 o 
  -2   8   1     1885.00     1829.83     81.93 o 
  -1   8   1      105.58      179.40     64.44 o 
   0   8   1     2499.06     2515.93    135.88 o 
   1   8   1      208.23      174.71     64.37 o 
   2   8   1      359.34      226.48     68.32 o 
   3   8   1      763.37      534.51     67.08 o 
   4   8   1     2192.23     2214.96     93.14 o 
   5   8   1       12.00       26.39     76.32 o 
   6   8   1     1366.38     1342.35    102.21 o 
   7   8   1        1.23      136.90     95.69 o 
   8   8   1      240.35      193.54    102.82 o 
   9   8   1       35.76      109.17    109.17 o 
  -9   9   1       55.54       99.77     99.77 o 
  -8   9   1       53.83      175.36     89.03 o 
  -7   9   1      133.27      206.81     91.98 o 
  -6   9   1        1.93       65.85     83.43 o 
  -5   9   1       16.44       29.36     77.42 o 
  -4   9   1       18.85       53.97     73.52 o 
  -3   9   1      455.24      549.94     76.39 o 
  -2   9   1      452.58      341.75     73.37 o 
  -1   9   1       17.30       69.41     69.41 o 
   0   9   1      413.20      333.23     50.10 o 
   1   9   1      736.31      705.43     76.74 o 
   2   9   1      159.35      123.15     72.29 o 
   3   9   1       61.13       39.71     73.85 o 
   4   9   1      549.74      457.48     85.45 o 
   5   9   1      232.15      121.66     82.01 o 
   6   9   1      753.97      672.65     99.71 o 
   7   9   1       56.43       56.11     98.21 o 
   8   9   1       92.87      147.47    100.47 o 
   9   9   1      214.36      274.36    104.67 o 
  -8  10   1        0.63       72.08     85.66 o 
  -7  10   1       66.16      168.08     85.02 o 
  -6  10   1       11.91       67.35     81.27 o 
  -5  10   1     1391.70     1219.59     94.49 o 
  -4  10   1        0.31      117.65     75.05 o 
  -3  10   1       71.81      119.37     73.93 o 
  -2  10   1       64.83       18.21     74.35 o 
  -1  10   1      925.49      759.90     81.96 o 
   0  10   1        0.46       56.42     52.33 o 
   1  10   1       68.51       70.19     75.68 o 
   2  10   1      377.74      403.39     79.65 o 
   3  10   1      969.40     1151.21     88.25 o 
   4  10   1       69.99      160.95     82.22 o 
   5  10   1       40.62       41.29     85.72 o 
   6  10   1        2.03      148.40     90.26 o 
   7  10   1       53.27      232.91     95.86 o 
   8  10   1        0.54      178.78     97.15 o 
  -7  11   1       91.62      104.76     78.61 o 
  -6  11   1       48.49      168.65     78.74 o 
  -5  11   1        9.30       47.70     76.96 o 
  -4  11   1        7.99       28.14     78.22 o 
  -3  11   1      186.33      119.99     77.39 o 
  -2  11   1      192.52      121.06     81.83 o 
  -1  11   1      161.07       75.11     82.98 o 
   0  11   1     2064.88     2163.92     73.33 o 
   1  11   1       61.04      166.49     80.10 o 
   2  11   1        4.64       25.11     79.80 o 
   3  11   1       11.33       47.93     85.23 o 
   4  11   1      111.06      156.57     87.93 o 
   5  11   1       85.91       38.11     93.10 o 
   6  11   1      207.84      275.02     97.68 o 
   7  11   1        0.93       96.51     96.51 o 
  -6  12   1       47.52       20.98     77.15 o 
  -5  12   1       25.14       33.40     73.31 o 
  -4  12   1       87.92      118.29     76.70 o 
  -3  12   1       14.37       27.96     79.77 o 
  -2  12   1      124.62       98.98     81.15 o 
  -1  12   1       33.04       37.31     85.47 o 
   0  12   1      556.08      605.30     91.67 o 
   1  12   1        0.71      109.78     83.91 o 
   2  12   1       89.31       90.87     87.70 o 
   3  12   1       18.88       21.28     85.51 o 
   4  12   1      219.53      403.11     91.74 o 
   5  12   1       53.99       79.82     89.15 o 
   6  12   1       45.28       42.02     92.52 o 
  -5  13   1        0.04       12.80     69.85 o 
  -4  13   1        1.67       33.81     71.96 o 
  -3  13   1      219.68      220.63     73.66 o 
  -2  13   1        7.98       36.53     78.74 o 
  -1  13   1      123.40      220.46     85.67 o 
   0  13   1      110.20       97.08     62.40 o 
   1  13   1       48.66      121.05     86.75 o 
   2  13   1        0.10       14.16     87.16 o 
   3  13   1        7.47       91.29     91.29 o 
   4  13   1        0.10        8.97     88.52 o 
  -2  14   1       10.62      125.34     75.12 o 
  -1  14   1       25.39       81.53     88.54 o 
   0  14   1       21.96        0.85     98.26 o 
   1  14   1        3.58       38.86     88.69 o 
   2  14   1        2.61       89.46     89.46 o 
 -10   0   2     6348.91     5975.96    169.11 o 
  -8   0   2       43.04        3.28     85.16 o 
  -6   0   2      507.30      466.08     62.48 o 
  -4   0   2       22.34       19.11     33.55 o 
  -2   0   2    37266.64    33632.06    471.27 o 
   0   0   2       92.66      113.10      8.17 o 
   2   0   2    11097.29    11856.15     71.81 o 
   4   0   2      774.58      710.47     44.29 o 
   6   0   2    11358.28    11747.08    147.31 o 
   8   0   2        0.19      225.05    109.00 o 
  10   0   2     1688.78     1706.83    178.77 o 
 -11   1   2        4.84       22.76    120.62 o 
 -10   1   2      301.36      380.52    112.74 o 
  -9   1   2      142.10      115.13     99.60 o 
  -8   1   2      847.61      873.80     91.86 o 
  -7   1   2     4061.92     4186.29    105.51 o 
  -6   1   2        1.12       59.24     59.24 o 
  -5   1   2     5890.39     5599.89     85.70 o 
  -4   1   2     4753.45     5056.89     71.15 o 
  -3   1   2     1197.17     1395.49     40.26 o 
  -2   1   2     2978.25     3352.86     44.09 o 
  -1   1   2    12622.42    13440.91     67.56 o 
   0   1   2     7497.02     7823.97     35.02 o 
   1   1   2     2586.05     2977.50     37.01 o 
   2   1   2     7580.11     8123.99     68.22 o 
   3   1   2      156.43      178.11     33.31 o 
   4   1   2    15310.36    16197.61    123.00 o 
   5   1   2      387.96      357.66     53.61 o 
   6   1   2      347.54      451.80     65.81 o 
   7   1   2     2197.84     2258.57     97.99 o 
   8   1   2       77.97      166.76     88.74 o 
   9   1   2     1479.54     1632.26    112.31 o 
  10   1   2       39.98       28.87    108.15 o 
  11   1   2      256.60      139.30    139.58 o 
 -11   2   2      307.73      275.48    131.95 o 
 -10   2   2      207.44       74.85    128.67 o 
  -9   2   2        5.78        6.25    107.24 o 
  -8   2   2       28.83       61.00     93.69 o 
  -7   2   2     6032.63     6121.22    128.97 o 
  -6   2   2      106.37      168.37     65.66 o 
  -5   2   2    11816.77    12348.58    129.77 o 
  -4   2   2      150.53        0.00     44.03 o 
  -3   2   2     2252.27     2355.46     52.82 o 
  -2   2   2     2002.39     1901.88     42.66 o 
  -1   2   2    17455.54    16238.03     91.41 o 
   0   2   2    11393.05    10712.12    331.04 o 
   1   2   2    21680.32    21657.66    109.96 o 
   2   2   2     3240.04     3548.45     58.14 o 
   3   2   2     2302.10     1687.09     41.66 o 
   4   2   2      278.71      338.39     52.71 o 
   5   2   2       90.37       61.81     61.81 o 
   6   2   2      833.97      719.26     86.68 o 
   7   2   2     3611.03     3913.72    126.08 o 
   8   2   2       35.53       65.17    104.90 o 
   9   2   2     1623.47     1833.97    142.60 o 
  10   2   2      113.16      211.50    137.56 o 
  11   2   2      288.03      144.40    145.25 o 
 -11   3   2       14.15       73.46    137.20 o 
 -10   3   2        5.23       66.65    126.81 o 
  -9   3   2       32.17       11.69    116.35 o 
  -8   3   2     1457.45     1654.54    110.56 o 
  -7   3   2     1048.79     1131.46     97.96 o 
  -6   3   2      377.60      382.52     72.54 o 
  -5   3   2       85.32      147.10     58.25 o 
  -4   3   2     7804.79     6929.20     99.38 o 
  -3   3   2     1037.73     1274.78     50.76 o 
  -2   3   2      636.38      643.59     40.97 o 
  -1   3   2      716.91      731.84     36.93 o 
   0   3   2    17016.78    16265.62    343.70 o 
   1   3   2    20815.52    21155.44    124.07 o 
   2   3   2        9.05       14.10     35.42 o 
   3   3   2       75.89       61.76     45.14 o 
   4   3   2    19252.40    19491.98    158.23 o 
   5   3   2      102.08      121.12     63.70 o 
   6   3   2      329.24      144.66     80.04 o 
   7   3   2        3.91       57.12     89.02 o 
   8   3   2      365.57      259.28    109.52 o 
   9   3   2      329.68      308.78    120.02 o 
  10   3   2       35.69        7.94    131.58 o 
  11   3   2       36.59       93.74    136.66 o 
 -11   4   2       72.64       16.82    131.45 o 
 -10   4   2      656.11      816.00    130.75 o 
  -9   4   2      252.92      211.00    117.07 o 
  -8   4   2       12.33      101.31    101.31 o 
  -7   4   2     1744.34     1710.27    106.89 o 
  -6   4   2      199.95      321.77     75.83 o 
  -5   4   2     1162.71     1198.18     75.55 o 
  -4   4   2       41.35      107.99     53.40 o 
  -3   4   2     1833.85     1975.75     64.88 o 
  -2   4   2    11844.11    11185.25    109.16 o 
  -1   4   2     1657.34     1688.68     52.36 o 
   0   4   2        0.70       17.57     55.76 o 
   1   4   2     8413.76     8265.13     90.27 o 
   2   4   2      927.77      894.40     48.87 o 
   3   4   2     2031.90     2118.03     66.34 o 
   4   4   2      153.58      236.46     56.19 o 
   5   4   2      217.29      174.02     68.41 o 
   6   4   2     9714.02    10532.28    157.86 o 
   7   4   2      496.54      335.04     95.19 o 
   8   4   2       73.96        2.28    104.43 o 
   9   4   2      262.11      312.76    117.64 o 
  10   4   2      563.71      681.29    130.32 o 
 -11   5   2       47.85       10.99    126.86 o 
 -10   5   2        6.10       18.48    123.93 o 
  -9   5   2       92.92      155.60    118.12 o 
  -8   5   2       14.46      232.52    101.29 o 
  -7   5   2     2487.85     2263.09    113.72 o 
  -6   5   2        3.37       43.15     82.15 o 
  -5   5   2     4390.32     4645.07    106.86 o 
  -4   5   2        0.26       48.16     59.54 o 
  -3   5   2       13.12       52.21     52.21 o 
  -2   5   2     2689.85     2568.55     71.33 o 
  -1   5   2     3079.13     2765.66     69.27 o 
   0   5   2      184.60      312.44     56.48 o 
   1   5   2    17255.08    16879.15    133.13 o 
   2   5   2      217.62      232.13     47.42 o 
   3   5   2     2394.54     2252.77     72.42 o 
   4   5   2      105.48       21.59     61.76 o 
   5   5   2      389.71      473.06     71.33 o 
   6   5   2       60.90      161.76     78.41 o 
   7   5   2      541.44      368.87     95.07 o 
   8   5   2        4.14      105.94    105.94 o 
   9   5   2     1266.43     1170.10    127.14 o 
  10   5   2       58.55      213.42    119.53 o 
 -10   6   2      613.76      477.64    128.31 o 
  -9   6   2       15.09       74.87    112.96 o 
  -8   6   2       93.62       20.14    107.32 o 
  -7   6   2      518.06      436.55     97.85 o 
  -6   6   2       16.58       23.09     83.33 o 
  -5   6   2     1662.59     1628.77     92.98 o 
  -4   6   2       40.64       74.23     65.83 o 
  -3   6   2      375.19      495.88     61.36 o 
  -2   6   2    13920.97    14234.76    142.91 o 
  -1   6   2     1798.90     1857.40     69.36 o 
   0   6   2      120.35      132.37     35.17 o 
   1   6   2     3173.07     3156.81     78.21 o 
   2   6   2      888.63      720.74     60.53 o 
   3   6   2      508.99      432.87     62.22 o 
   4   6   2       27.63        8.12     64.46 o 
   5   6   2       10.58       73.61     73.61 o 
   6   6   2     3989.49     3820.27    120.40 o 
   7   6   2      219.27      201.56     92.97 o 
   8   6   2        1.97       66.85    102.28 o 
   9   6   2      204.70      375.03    110.31 o 
  10   6   2      313.27      220.10    119.35 o 
 -10   7   2        0.01        7.17    113.66 o 
  -9   7   2       14.49      113.53    113.53 o 
  -8   7   2      308.34      417.10    110.10 o 
  -7   7   2      476.23      389.29    102.65 o 
  -6   7   2       12.67       43.44     82.93 o 
  -5   7   2      364.52      328.98     81.51 o 
  -4   7   2     2272.13     2242.46     90.51 o 
  -3   7   2      135.44      155.74     64.54 o 
  -2   7   2        0.13        6.46     59.78 o 
  -1   7   2        2.88       21.35     56.37 o 
   0   7   2     2803.09     2605.23     82.20 o 
   1   7   2      407.14      397.74     61.23 o 
   2   7   2       50.19       42.65     59.87 o 
   3   7   2      110.06      162.87     63.42 o 
   4   7   2     6825.59     7002.10    126.42 o 
   5   7   2        1.13       79.47     79.47 o 
   6   7   2        8.86      105.03     83.14 o 
   7   7   2        4.25        3.85     95.33 o 
   8   7   2        8.54       57.82    101.70 o 
   9   7   2       84.71      161.13    107.20 o 
  -9   8   2       55.55      132.90    100.80 o 
  -8   8   2      212.56      183.84     99.43 o 
  -7   8   2      435.20      412.01     99.15 o 
  -6   8   2       16.34       21.82     86.56 o 
  -5   8   2      977.46      821.68     79.53 o 
  -4   8   2       56.15       99.60     74.46 o 
  -3   8   2       66.65       43.83     69.02 o 
  -2   8   2      977.07     1000.01     76.76 o 
  -1   8   2     2651.44     2548.34     89.03 o 
   0   8   2        1.03       45.35     45.35 o 
   1   8   2     2497.77     2598.33     87.79 o 
   2   8   2       65.30       11.14     66.35 o 
   3   8   2     1480.50     1147.05     68.78 o 
   4   8   2      249.71      248.82     77.96 o 
   5   8   2        0.18      166.65     80.12 o 
   6   8   2      396.97      298.41     93.36 o 
   7   8   2      419.71      454.92    100.62 o 
   8   8   2       59.62      238.26     99.39 o 
   9   8   2      372.01      218.81    108.41 o 
  -9   9   2       10.83       72.34     97.94 o 
  -8   9   2       19.20      132.41     95.10 o 
  -7   9   2      143.77      152.14     95.14 o 
  -6   9   2        1.61       16.28     89.57 o 
  -5   9   2      586.86      778.17     88.66 o 
  -4   9   2      388.92      384.37     76.50 o 
  -3   9   2       11.40      100.28     72.43 o 
  -2   9   2       27.12       39.14     71.75 o 
  -1   9   2      334.42      425.87     74.39 o 
   0   9   2      113.45       86.91     52.02 o 
   1   9   2     2429.22     2641.92     94.08 o 
   2   9   2       68.85       76.58     71.57 o 
   3   9   2     1752.60     1618.36     93.43 o 
   4   9   2      507.67      581.24     83.46 o 
   5   9   2       16.25       26.02     85.01 o 
   6   9   2       16.51       99.08     89.50 o 
   7   9   2      168.28       73.29     96.48 o 
   8   9   2        1.11       73.92    100.45 o 
  -8  10   2        1.40       49.59     87.21 o 
  -7  10   2        4.60       83.30     88.71 o 
  -6  10   2       40.39       86.31     86.31 o 
  -5  10   2       10.39       30.52     83.77 o 
  -4  10   2       64.80       81.57     81.57 o 
  -3  10   2        4.79       25.58     74.76 o 
  -2  10   2     1821.68     2125.41     99.22 o 
  -1  10   2      122.38        9.71     81.19 o 
   0  10   2      129.23      101.46     56.02 o 
   1  10   2       30.88       92.62     74.33 o 
   2  10   2      826.51      988.44     86.89 o 
   3  10   2        0.40       29.75     79.26 o 
   4  10   2      145.75      166.45     87.99 o 
   5  10   2        4.08       89.18     89.18 o 
   6  10   2      766.70      780.12     99.69 o 
   7  10   2        1.06       89.85     96.93 o 
   8  10   2        5.01       54.23     95.48 o 
  -7  11   2      103.81       16.87     85.95 o 
  -6  11   2       15.56      150.22     81.05 o 
  -5  11   2      301.52       49.99     80.83 o 
  -4  11   2       62.75      171.23     80.35 o 
  -3  11   2       50.25       60.54     80.51 o 
  -2  11   2        5.34        3.34     81.87 o 
  -1  11   2       97.24        1.79     85.45 o 
   0  11   2      856.48      816.21     67.66 o 
   1  11   2       67.43       90.20     82.75 o 
   2  11   2       17.35       27.41     83.32 o 
   3  11   2      255.27      196.06     87.48 o 
   4  11   2      357.05      278.66     94.78 o 
   5  11   2       51.36       12.67     89.05 o 
   6  11   2        3.51       94.48     94.48 o 
   7  11   2        7.93        3.81     92.82 o 
  -6  12   2        0.04        1.63     78.79 o 
  -5  12   2      137.60      315.29     78.42 o 
  -4  12   2       30.70       79.06     81.78 o 
  -3  12   2       38.58       22.80     81.50 o 
  -2  12   2       37.19      124.08     83.23 o 
  -1  12   2      373.49      390.87     89.74 o 
   0  12   2       89.40       71.88     69.61 o 
   1  12   2       33.50        1.84     86.52 o 
   2  12   2        1.09       10.57     87.49 o 
   3  12   2        1.77        7.15     88.79 o 
   4  12   2        6.79      172.91     88.70 o 
   5  12   2        5.11       79.91     89.32 o 
   6  12   2        4.88        5.50     90.56 o 
  -5  13   2       37.91       70.46     73.85 o 
  -4  13   2       38.18       37.08     77.70 o 
  -3  13   2        1.93       82.95     76.94 o 
  -2  13   2        0.66       36.62     82.05 o 
  -1  13   2       12.95       90.85     89.33 o 
   0  13   2      178.44      249.55    122.76 o 
   1  13   2       17.17        1.87     87.57 o 
   2  13   2       65.59       30.58     89.37 o 
   3  13   2       21.39        8.96     89.32 o 
   4  13   2      197.40        8.90     88.72 o 
  -2  14   2       32.79      100.99     81.06 o 
  -1  14   2       69.07       67.99     91.60 o 
   0  14   2       25.46       72.69     75.67 o 
   1  14   2       19.66       55.58     87.96 o 
   2  14   2       19.51       70.95     90.44 o 
 -11   0   3       65.35      180.64    125.74 o 
  -9   0   3       26.59      100.53    100.53 o 
  -7   0   3     9831.18    10680.93    144.62 o 
  -5   0   3        0.23        5.42     45.98 o 
  -3   0   3    12844.31    12880.99     90.32 o 
  -1   0   3     1531.10     1637.51     29.40 o 
   1   0   3      314.28      318.97     20.58 o 
   3   0   3       84.11       27.55     31.68 o 
   5   0   3     7889.29     7436.33     99.85 o 
   7   0   3      526.02      598.96     86.15 o 
   9   0   3     1742.59     1676.63    141.89 o 
  11   0   3       48.51      158.52    158.52 o 
 -11   1   3       23.64       92.29    120.52 o 
 -10   1   3     1054.74      969.74    121.42 o 
  -9   1   3      576.21      603.52    104.29 o 
  -8   1   3       24.44       54.62     83.26 o 
  -7   1   3       69.73       62.71     72.32 o 
  -6   1   3     1391.56     1489.87     69.98 o 
  -5   1   3     4818.20     4730.56     79.88 o 
  -4   1   3     8424.58     8346.73     87.42 o 
  -3   1   3       43.19       25.40     30.73 o 
  -2   1   3     6371.22     6573.93     60.20 o 
  -1   1   3    32557.59    31743.85    460.88 o 
   0   1   3      578.94      582.51     16.17 o 
   1   1   3     2731.82     2986.40     40.30 o 
   2   1   3    48324.18    46950.30    650.83 o 
   3   1   3       54.36       12.86     33.86 o 
   4   1   3    13004.48    14378.51    117.82 o 
   5   1   3      578.03      557.13     55.45 o 
   6   1   3     1080.50     1166.30     74.95 o 
   7   1   3     4622.62     4630.81    114.54 o 
   8   1   3      214.94      294.43     90.58 o 
   9   1   3       44.51      209.19     99.98 o 
  10   1   3      670.51      774.92    116.69 o 
  11   1   3        1.98      121.82    121.82 o 
 -11   2   3       15.09       88.18    118.09 o 
 -10   2   3      678.47      677.62    121.17 o 
  -9   2   3     1318.29     1208.14    114.64 o 
  -8   2   3      163.36      114.21     91.28 o 
  -7   2   3      996.83      837.25     81.64 o 
  -6   2   3     3615.07     3981.10     93.32 o 
  -5   2   3     1933.84     2047.39     66.40 o 
  -4   2   3     9383.30     7668.08     40.49 o 
  -3   2   3       28.98       96.36     33.79 o 
  -2   2   3     2774.19     2771.28     48.72 o 
  -1   2   3     4981.15     5099.68     55.79 o 
   0   2   3        4.25        0.92     16.61 o 
   1   2   3    10393.68    10645.28     81.56 o 
   2   2   3    41987.82    38766.30    673.67 o 
   3   2   3      176.18        4.80     40.54 o 
   4   2   3     8498.10     9468.57    110.85 o 
   5   2   3      287.52      263.82     64.59 o 
   6   2   3      620.46      650.86     77.75 o 
   7   2   3        0.34       63.45     93.90 o 
   8   2   3      361.71      246.60    106.00 o 
   9   2   3      269.23      172.75    126.83 o 
  10   2   3     1568.09     1569.79    151.59 o 
  11   2   3        0.44      130.14    140.68 o 
 -11   3   3        1.88      148.72    125.53 o 
 -10   3   3       60.69      121.21    121.21 o 
  -9   3   3      865.31     1078.25    116.56 o 
  -8   3   3      230.50      280.35     93.90 o 
  -7   3   3       30.68       21.09     81.13 o 
  -6   3   3     1489.67     1419.55     82.65 o 
  -5   3   3     6792.32     6602.46    106.94 o 
  -4   3   3      198.81      110.09     47.26 o 
  -3   3   3        0.67       32.90     39.16 o 
  -2   3   3     1018.61     1029.84     43.27 o 
  -1   3   3    56065.75    49201.75    764.55 o 
   0   3   3        9.47       44.85     47.65 o 
   1   3   3     1275.17     1242.37     44.99 o 
   2   3   3     3441.22     3640.58     66.49 o 
   3   3   3     2512.86     2642.17     68.82 o 
   4   3   3     1648.93     1884.31     71.51 o 
   5   3   3       26.84      138.09     65.11 o 
   6   3   3        2.85       17.96     79.53 o 
   7   3   3     4994.38     5311.33    138.36 o 
   8   3   3        3.23       79.51    104.04 o 
   9   3   3       50.28      113.39    120.04 o 
  10   3   3       68.51       18.63    133.18 o 
  11   3   3        6.13      151.56    134.00 o 
 -11   4   3        0.67       62.01    124.74 o 
 -10   4   3      187.38      158.15    123.52 o 
  -9   4   3        8.44       18.10    112.71 o 
  -8   4   3       64.84       16.25     97.84 o 
  -7   4   3     5071.14     5005.92    128.43 o 
  -6   4   3     1803.42     1781.31     91.61 o 
  -5   4   3       37.41       30.62     62.37 o 
  -4   4   3     2630.94     2382.41     75.60 o 
  -3   4   3     5883.00     5982.11     90.95 o 
  -2   4   3      330.48      233.23     45.32 o 
  -1   4   3      353.66      290.80     41.29 o 
   0   4   3       70.97       55.23     49.71 o 
   1   4   3     9478.75     8887.10     96.30 o 
   2   4   3     1369.40     1363.67     56.05 o 
   3   4   3       94.03      107.10     50.85 o 
   4   4   3     3982.63     3851.84     92.68 o 
   5   4   3     3437.16     3226.92    101.71 o 
   6   4   3      921.54      964.69     92.11 o 
   7   4   3      105.53       29.20     93.32 o 
   8   4   3       38.96      120.07    108.52 o 
   9   4   3      762.55      777.27    127.56 o 
  10   4   3      391.29      290.72    132.22 o 
 -11   5   3        0.19      121.40    121.40 o 
 -10   5   3      427.68      370.33    122.15 o 
  -9   5   3       13.49      265.96    111.93 o 
  -8   5   3      102.45       46.96    102.60 o 
  -7   5   3       53.80       18.96     90.28 o 
  -6   5   3      639.59      754.75     85.09 o 
  -5   5   3        0.54       24.91     70.22 o 
  -4   5   3     6349.13     6451.35    109.87 o 
  -3   5   3        8.38       52.38     52.38 o 
  -2   5   3     9187.16     8936.45    109.91 o 
  -1   5   3        2.15       17.09     45.11 o 
   0   5   3      391.39      397.34     45.18 o 
   1   5   3        1.29       16.70     45.86 o 
   2   5   3     1681.30     1632.89     63.23 o 
   3   5   3      241.72      190.46     57.97 o 
   4   5   3     6934.74     6852.24    116.90 o 
   5   5   3        1.05       18.14     73.92 o 
   6   5   3     1592.29     1440.36     98.08 o 
   7   5   3       36.73      224.93     91.06 o 
   8   5   3      698.20      781.31    111.31 o 
   9   5   3       62.62       30.07    111.43 o 
  10   5   3      383.95      300.93    125.11 o 
 -10   6   3      101.51      340.51    118.29 o 
  -9   6   3       11.01       14.26    111.72 o 
  -8   6   3       67.42        0.00    106.57 o 
  -7   6   3     2424.11     2319.53    117.45 o 
  -6   6   3      672.77      591.38     90.73 o 
  -5   6   3      103.11      160.54     71.53 o 
  -4   6   3     1030.76     1046.56     75.01 o 
  -3   6   3      144.82       77.10     60.90 o 
  -2   6   3     1938.47     2137.03     75.19 o 
  -1   6   3      447.54      532.03     58.76 o 
   0   6   3       57.48      104.81     35.67 o 
   1   6   3    10183.78     9795.96    120.17 o 
   2   6   3     1707.21     1540.77     70.62 o 
   3   6   3      649.24      489.44     68.21 o 
   4   6   3      883.93      985.83     79.33 o 
   5   6   3     2808.56     2701.58    106.40 o 
   6   6   3      602.24      584.84     92.06 o 
   7   6   3        6.17      198.00     93.39 o 
   8   6   3       40.35       86.57    105.33 o 
   9   6   3      411.80      278.38    117.15 o 
  10   6   3      409.94      466.41    115.53 o 
 -10   7   3        9.66       88.22    114.88 o 
  -9   7   3      773.53      696.19    116.99 o 
  -8   7   3       13.91       41.27    103.95 o 
  -7   7   3        0.24       30.06     99.00 o 
  -6   7   3        3.17       52.93     84.53 o 
  -5   7   3     1157.18     1272.07     90.08 o 
  -4   7   3      213.34      254.97     72.24 o 
  -3   7   3      128.93      111.19     66.67 o 
  -2   7   3       42.83       85.64     61.84 o 
  -1   7   3     4969.27     4913.31    103.30 o 
   0   7   3       34.02       26.20    101.83 o 
   1   7   3       40.19       36.61     60.22 o 
   2   7   3      101.64       77.31     63.78 o 
   3   7   3       20.01       67.22     67.22 o 
   4   7   3       92.42      143.00     70.74 o 
   5   7   3      114.23      195.55     80.12 o 
   6   7   3      232.33      149.08     87.82 o 
   7   7   3     1182.62     1323.96    106.70 o 
   8   7   3       29.73      151.79     99.59 o 
   9   7   3       16.93       91.00    105.99 o 
  -9   8   3        1.93       19.85    106.59 o 
  -8   8   3        2.06      107.96    102.91 o 
  -7   8   3      123.03       47.87     98.38 o 
  -6   8   3      706.01      460.71     93.91 o 
  -5   8   3       18.44       86.10     86.10 o 
  -4   8   3     1026.97      862.96     75.64 o 
  -3   8   3       77.05       37.85     72.36 o 
  -2   8   3     1318.46     1488.25     83.67 o 
  -1   8   3       38.91       43.59     69.95 o 
   0   8   3      189.19      158.29     46.38 o 
   1   8   3      571.85      540.65     75.26 o 
   2   8   3      309.88      300.95     73.48 o 
   3   8   3        4.30       15.03     71.46 o 
   4   8   3     1378.61     1346.59     92.32 o 
   5   8   3        4.39       34.23     82.01 o 
   6   8   3      704.51      582.75     98.66 o 
   7   8   3        0.76       13.60     96.58 o 
   8   8   3        6.57       85.69    102.99 o 
   9   8   3       37.17      221.32    101.50 o 
  -9   9   3       43.32       51.51     98.64 o 
  -8   9   3       78.70      216.80     97.54 o 
  -7   9   3       19.20       98.35     98.35 o 
  -6   9   3      208.91      143.10     92.85 o 
  -5   9   3      362.00      304.80     85.36 o 
  -4   9   3      989.50      864.38     79.56 o 
  -3   9   3      144.93       38.62     77.48 o 
  -2   9   3      516.66      498.31     79.68 o 
  -1   9   3     1819.86     1987.53     96.10 o 
   0   9   3        8.91       49.44     55.41 o 
   1   9   3       25.76       19.92     72.55 o 
   2   9   3      111.32       40.40     75.77 o 
   3   9   3        5.09       62.65     77.95 o 
   4   9   3      931.58      813.28     88.44 o 
   5   9   3       48.07       33.64     87.92 o 
   6   9   3      169.26      277.39     91.81 o 
   7   9   3      206.21      207.72     99.21 o 
   8   9   3       82.01       97.70     98.66 o 
  -8  10   3       39.61       15.19     92.55 o 
  -7  10   3      529.16      553.22     94.71 o 
  -6  10   3       14.78       89.02     89.02 o 
  -5  10   3        8.40       12.26     84.15 o 
  -4  10   3       20.00       59.97     83.84 o 
  -3  10   3      123.13      115.72     79.56 o 
  -2  10   3       29.22       78.79     78.79 o 
  -1  10   3      181.65      153.24     83.10 o 
   0  10   3      127.26      142.92     55.23 o 
   1  10   3     2004.18     2372.05    102.24 o 
   2  10   3       71.20      132.81     80.61 o 
   3  10   3        1.46       90.01     80.18 o 
   4  10   3      135.86       98.13     89.01 o 
   5  10   3      124.08      235.91     92.06 o 
   6  10   3        6.12       16.83     92.00 o 
   7  10   3        3.74       74.70     93.94 o 
  -7  11   3        0.08       88.79     88.79 o 
  -6  11   3       19.87       17.52     87.98 o 
  -5  11   3       49.01       81.74     86.09 o 
  -4  11   3      118.36        8.53     86.10 o 
  -3  11   3        1.36       83.90     82.86 o 
  -2  11   3      104.26      126.21     85.52 o 
  -1  11   3      251.39      233.41     89.88 o 
   0  11   3       13.37        3.67     77.58 o 
   1  11   3        1.53       54.20     84.06 o 
   2  11   3        7.40        1.72     85.18 o 
   3  11   3        1.12       58.43     88.58 o 
   4  11   3      784.72      789.27     98.28 o 
   5  11   3       25.05      172.70     91.19 o 
   6  11   3       27.68        3.67     93.15 o 
   7  11   3       90.81       76.47     93.46 o 
  -6  12   3       65.70       59.49     83.08 o 
  -5  12   3       17.95       46.91     80.73 o 
  -4  12   3       60.05      182.68     81.64 o 
  -3  12   3       14.32       42.88     81.67 o 
  -2  12   3       15.13       12.23     88.12 o 
  -1  12   3       90.70      103.85     92.84 o 
   0  12   3       55.53       25.04     79.62 o 
   1  12   3        9.11       74.24     91.31 o 
   2  12   3      260.78      240.29     91.43 o 
   3  12   3       41.47      208.30     88.77 o 
   4  12   3      227.19      311.34     94.57 o 
   5  12   3        7.86      173.53     86.15 o 
  -4  13   3        3.83       54.98     77.80 o 
  -3  13   3        6.53        3.28     82.42 o 
  -2  13   3        2.83       80.05     85.32 o 
  -1  13   3      391.62      453.01     94.98 o 
   0  13   3       60.09       18.33     88.18 o 
   1  13   3       15.95       29.46     88.76 o 
   2  13   3       12.08        5.46     91.99 o 
   3  13   3        0.38       76.03     88.47 o 
   4  13   3       35.79      219.29     88.98 o 
  -2  14   3        1.25       51.92     83.02 o 
  -1  14   3        6.14       49.58     90.82 o 
   0  14   3        0.16       12.74     63.75 o 
   1  14   3       94.48       54.35     92.31 o 
 -10   0   4       10.69       48.19    114.79 o 
  -8   0   4       17.60       40.28     85.83 o 
  -6   0   4        7.75      123.46     57.41 o 
  -4   0   4     4811.25     4260.61     69.63 o 
  -2   0   4       97.70       91.81     26.40 o 
   0   0   4     1594.31     1487.55     22.44 o 
   2   0   4     3398.11     3557.98     53.29 o 
   4   0   4    27812.68    29059.04    164.10 o 
   6   0   4       69.79       36.73     68.98 o 
   8   0   4     2560.62     2474.84    121.52 o 
  10   0   4      159.25      241.39    131.00 o 
 -11   1   4       88.78       99.91    122.64 o 
 -10   1   4      161.58       94.68    113.42 o 
  -9   1   4      935.90     1052.23    109.87 o 
  -8   1   4        0.80       68.77     81.20 o 
  -7   1   4      951.45      939.30     83.26 o 
  -6   1   4     3586.88     3370.18     87.82 o 
  -5   1   4        0.93       17.28     48.80 o 
  -4   1   4     1992.59     2193.44     56.66 o 
  -3   1   4     4676.28     4700.00     63.68 o 
  -2   1   4       47.99       99.97     27.45 o 
  -1   1   4    38559.00    38111.78    556.78 o 
   0   1   4     1469.35     1352.30     23.42 o 
   1   1   4    11939.54    11739.30     80.44 o 
   2   1   4    17782.65    17787.00    106.63 o 
   3   1   4     9931.77     9397.39     90.40 o 
   4   1   4     1962.28     1963.86     60.37 o 
   5   1   4     2908.24     2988.74     80.07 o 
   6   1   4      122.18       31.85     68.91 o 
   7   1   4     5432.15     5421.95    123.50 o 
   8   1   4       12.48       91.51     91.51 o 
   9   1   4       37.20      148.10    102.43 o 
  10   1   4     1055.14      962.88    127.69 o 
  11   1   4      234.76      162.61    119.90 o 
 -11   2   4      181.14       94.95    121.95 o 
 -10   2   4       82.19      263.62    108.82 o 
  -9   2   4      746.67      866.76    107.23 o 
  -8   2   4      280.84      178.33     91.36 o 
  -7   2   4     1317.76     1208.42     85.38 o 
  -6   2   4       51.87       36.25     61.94 o 
  -5   2   4     1038.57     1137.10     61.59 o 
  -4   2   4      904.21      582.22     40.80 o 
  -3   2   4     5118.42     5198.49     70.37 o 
  -2   2   4     2623.07     2968.19     53.38 o 
  -1   2   4    25727.65    23759.40    483.78 o 
   0   2   4     1708.42     1682.36     29.18 o 
   1   2   4    26695.84    25111.88    511.93 o 
   2   2   4      166.32      163.88     36.45 o 
   3   2   4      339.56      315.79     45.08 o 
   4   2   4     2735.40     2845.40     72.19 o 
   5   2   4    11783.13    12210.63    138.63 o 
   6   2   4       77.52      172.09     73.54 o 
   7   2   4     2954.33     2971.10    116.75 o 
   8   2   4      229.40      166.68    100.67 o 
   9   2   4       74.01      150.22    115.93 o 
  10   2   4       35.63       18.26    127.33 o 
  11   2   4      133.73       25.91    135.35 o 
 -11   3   4        0.29        4.73    121.65 o 
 -10   3   4      170.09      168.17    119.81 o 
  -9   3   4      337.70      233.83    103.57 o 
  -8   3   4      130.50      103.68     91.26 o 
  -7   3   4       81.87       91.97     78.50 o 
  -6   3   4     7002.02     7150.74    122.17 o 
  -5   3   4        4.43        2.27     56.41 o 
  -4   3   4      916.48     1010.27     56.77 o 
  -3   3   4       33.82       37.79     42.40 o 
  -2   3   4      865.92      870.77     42.70 o 
  -1   3   4     4582.53     4633.59     66.03 o 
   0   3   4      130.45      111.64     44.41 o 
   1   3   4        2.48       14.19     35.46 o 
   2   3   4     9174.44     8579.55     94.57 o 
   3   3   4     1179.12     1234.12     58.84 o 
   4   3   4      203.42       56.83     56.83 o 
   5   3   4      547.81      550.59     75.75 o 
   6   3   4        5.93      226.86     80.36 o 
   7   3   4      309.51      205.46    100.90 o 
   8   3   4      108.26      288.25    113.78 o 
   9   3   4       19.08      124.90    124.90 o 
  10   3   4     1627.80     1700.58    151.64 o 
 -11   4   4        2.80       21.89    119.97 o 
 -10   4   4        0.03      183.89    116.04 o 
  -9   4   4      626.53      630.15    113.89 o 
  -8   4   4      825.89      790.73    101.27 o 
  -7   4   4      387.94      348.02     87.80 o 
  -6   4   4       13.26       44.59     72.20 o 
  -5   4   4       41.13       54.37     61.26 o 
  -4   4   4     7411.76     6964.01    105.10 o 
  -3   4   4     3365.80     3537.02     75.10 o 
  -2   4   4     1844.75     1831.87     60.84 o 
  -1   4   4     2293.81     2561.96     62.82 o 
   0   4   4     7296.54     6723.87    150.19 o 
   1   4   4      499.06      448.84     46.72 o 
   2   4   4       88.50      144.07     45.98 o 
   3   4   4       63.35      133.17     53.10 o 
   4   4   4     5934.38     6301.82    111.64 o 
   5   4   4     2879.38     2792.52    102.62 o 
   6   4   4       12.49       48.34     85.38 o 
   7   4   4      540.95      347.93    107.23 o 
   8   4   4     1971.28     1805.28    131.37 o 
   9   4   4        3.66        2.41    119.90 o 
  10   4   4       14.59       82.18    131.77 o 
 -11   5   4       43.60      245.09    118.17 o 
 -10   5   4        1.20       88.91    113.59 o 
  -9   5   4      986.05      924.68    114.19 o 
  -8   5   4        2.85       63.53    100.21 o 
  -7   5   4      994.41     1123.55     96.30 o 
  -6   5   4       11.16       84.63     74.87 o 
  -5   5   4        9.49      113.65     68.24 o 
  -4   5   4      104.97       15.30     62.52 o 
  -3   5   4     1962.11     1788.00     70.89 o 
  -2   5   4      120.75      105.45     49.48 o 
  -1   5   4    10286.32     9668.50    113.37 o 
   0   5   4     1016.62     1031.03     60.22 o 
   1   5   4     2916.94     3085.42     76.65 o 
   2   5   4      229.56      232.10     55.74 o 
   3   5   4     2734.40     2718.68     82.67 o 
   4   5   4       18.59       67.97     67.97 o 
   5   5   4     2951.88     2972.04    104.82 o 
   6   5   4       24.73       10.69     87.47 o 
   7   5   4     1385.00     1481.70    110.25 o 
   8   5   4       17.27       90.13    111.22 o 
   9   5   4       65.20        0.00    119.13 o 
  10   5   4        1.00       80.81    122.94 o 
 -10   6   4        5.37        9.61    114.19 o 
  -9   6   4      103.79      213.35    110.56 o 
  -8   6   4       71.91       48.93    103.84 o 
  -7   6   4      266.38      220.92     93.43 o 
  -6   6   4       34.42       21.00     83.20 o 
  -5   6   4        3.95       72.36     72.36 o 
  -4   6   4     2869.19     3039.58     96.04 o 
  -3   6   4      704.32      659.83     67.56 o 
  -2   6   4       24.95        5.04     55.85 o 
  -1   6   4      206.69      155.98     57.38 o 
   0   6   4     3169.17     2895.03     71.08 o 
   1   6   4     1450.11     1467.35     70.27 o 
   2   6   4      267.06      243.90     60.50 o 
   3   6   4      209.15      135.05     67.13 o 
   4   6   4     3085.04     2966.63     97.56 o 
   5   6   4     2274.02     2122.05    101.87 o 
   6   6   4       55.11       20.12     89.40 o 
   7   6   4      132.85      150.33     99.95 o 
   8   6   4     1523.17     1462.10    121.03 o 
   9   6   4       78.39      132.28    112.61 o 
  10   6   4       25.98      222.89    113.13 o 
 -10   7   4      108.48        6.97    114.03 o 
  -9   7   4        1.45      104.65    113.34 o 
  -8   7   4       16.21       43.05    108.62 o 
  -7   7   4       47.67       51.86     98.35 o 
  -6   7   4     2495.73     2417.37    113.32 o 
  -5   7   4       24.74       36.93     79.68 o 
  -4   7   4        5.77       75.23     75.23 o 
  -3   7   4       95.05       52.16     69.20 o 
  -2   7   4      107.91       91.52     67.47 o 
  -1   7   4      400.96      451.16     65.74 o 
   0   7   4      244.12      211.02     44.92 o 
   1   7   4      154.11      173.21     62.47 o 
   2   7   4     4092.18     4130.58    100.56 o 
   3   7   4      280.79      205.97     73.42 o 
   4   7   4        3.87       40.97     72.73 o 
   5   7   4        3.15       32.56     83.52 o 
   6   7   4      225.88      208.05     93.65 o 
   7   7   4       55.57      172.00     98.08 o 
   8   7   4      108.81      122.89    105.83 o 
   9   7   4       29.72      201.54    104.78 o 
  -9   8   4      285.54      324.21    112.08 o 
  -8   8   4       18.94       16.95    104.42 o 
  -7   8   4      888.52     1073.52    111.47 o 
  -6   8   4      123.71       39.66     94.11 o 
  -5   8   4       82.95      137.37     84.79 o 
  -4   8   4       62.27       79.37     77.84 o 
  -3   8   4     2106.56     1990.29     95.17 o 
  -2   8   4      139.35       82.62     72.75 o 
  -1   8   4     2632.11     2725.42     95.56 o 
   0   8   4       45.93       39.90     71.48 o 
   1   8   4      821.87      808.51     75.45 o 
   2   8   4      451.96      384.13     74.90 o 
   3   8   4        9.73       31.39     72.25 o 
   4   8   4       75.50       64.79     81.90 o 
   5   8   4     1749.37     1658.62     88.93 o 
   6   8   4       16.81       22.73     91.39 o 
   7   8   4      227.47      332.64     98.21 o 
   8   8   4       61.73      101.29    105.05 o 
   9   8   4        2.82       62.73    103.26 o 
  -9   9   4      224.63      131.39    103.54 o 
  -8   9   4      359.56      376.69    102.08 o 
  -7   9   4      570.76      428.09    103.74 o 
  -6   9   4      527.45      369.35     99.47 o 
  -5   9   4        0.47       57.91     87.57 o 
  -4   9   4       35.86       57.26     82.38 o 
  -3   9   4      252.20      311.64     79.52 o 
  -2   9   4       13.88       67.75     77.93 o 
  -1   9   4     2134.93     2194.07     99.01 o 
   0   9   4      422.13      372.98     65.00 o 
   1   9   4      624.05      660.10     83.45 o 
   2   9   4     1087.63     1187.90     89.04 o 
   3   9   4      151.91       36.60     78.91 o 
   4   9   4      100.57       71.15     84.36 o 
   5   9   4       83.60       20.01     92.85 o 
   6   9   4       16.19       51.41     94.63 o 
   7   9   4      159.31      250.20    100.66 o 
   8   9   4       33.57       82.17    100.38 o 
  -8  10   4      197.46       36.91     98.19 o 
  -7  10   4        0.55       46.19     94.33 o 
  -6  10   4       33.66       13.24     91.86 o 
  -5  10   4       54.71        1.94     90.75 o 
  -4  10   4      896.84      867.64     97.48 o 
  -3  10   4        1.54       82.28     80.66 o 
  -2  10   4       52.49      118.86     80.67 o 
  -1  10   4      197.59      185.79     85.06 o 
   0  10   4       93.68      143.10     57.97 o 
   1  10   4       41.81       22.29     80.17 o 
   2  10   4        3.56       18.95     83.65 o 
   3  10   4      130.44      146.97     86.07 o 
   4  10   4     1016.44      953.71    102.75 o 
   5  10   4       44.69       50.04     91.29 o 
   6  10   4        8.55       49.57     96.75 o 
   7  10   4        8.09        0.00     96.45 o 
  -7  11   4      147.16      178.52     88.15 o 
  -6  11   4       45.50       90.85     90.85 o 
  -5  11   4       60.22      126.52     87.45 o 
  -4  11   4        3.87      139.92     84.24 o 
  -3  11   4       36.92        1.70     87.60 o 
  -2  11   4        2.51       79.80     88.49 o 
  -1  11   4      472.32      446.36     98.41 o 
   0  11   4        1.85       72.45     61.31 o 
   1  11   4       11.46       86.15     86.15 o 
   2  11   4      186.87      215.63     89.37 o 
   3  11   4      181.01      166.71     91.97 o 
   4  11   4        0.12       93.71     93.71 o 
   5  11   4       65.78      132.41     91.80 o 
   6  11   4        0.28      165.36     90.45 o 
  -6  12   4        0.20       87.84     87.84 o 
  -5  12   4       28.32      104.57     80.99 o 
  -4  12   4       20.46       31.81     87.07 o 
  -3  12   4      249.93      279.28     90.15 o 
  -2  12   4       40.18       23.97     92.47 o 
  -1  12   4      597.14      660.58     99.01 o 
   0  12   4        1.43       22.58     65.30 o 
   1  12   4        6.73       59.36     91.64 o 
   2  12   4       18.31       90.44     88.65 o 
   3  12   4       43.41       16.62     91.93 o 
   4  12   4       25.50       64.54     95.88 o 
   5  12   4       91.32      160.21     92.55 o 
  -4  13   4        4.06      219.43     84.10 o 
  -3  13   4        1.13       17.45     85.37 o 
  -2  13   4       23.34      107.38     87.43 o 
  -1  13   4       18.37       96.44     96.44 o 
   0  13   4        2.52       72.06     72.06 o 
   1  13   4        2.02       26.14     93.28 o 
   2  13   4      235.19      149.84     97.65 o 
   3  13   4       21.18        1.74     92.48 o 
   4  13   4        0.46       32.64     88.39 o 
  -1  14   4       45.32       33.90     93.80 o 
   0  14   4        1.91       10.99    107.19 o 
   1  14   4        6.05       51.40     91.63 o 
 -11   0   5       31.94       80.39    129.32 o 
  -9   0   5      248.63      253.14    102.90 o 
  -7   0   5        4.13       75.60     75.60 o 
  -5   0   5    13495.04    14031.87    130.78 o 
  -3   0   5     2380.77     2559.02     54.64 o 
  -1   0   5    49205.71    45710.99    643.89 o 
   1   0   5       20.54       42.56     27.25 o 
   3   0   5    28814.97    27178.34     40.78 o 
   5   0   5      927.21     1019.58     69.10 o 
   7   0   5     2132.15     2439.12    107.54 o 
   9   0   5       10.03      115.83    115.83 o 
 -11   1   5      373.43      475.35    128.21 o 
 -10   1   5       15.08       10.72    112.68 o 
  -9   1   5       97.27      151.68    102.83 o 
  -8   1   5     2217.93     2191.10    106.69 o 
  -7   1   5      184.81      143.55     76.27 o 
  -6   1   5     5774.41     6064.40    107.76 o 
  -5   1   5       35.14       30.31     53.80 o 
  -4   1   5     4760.86     4734.32     77.82 o 
  -3   1   5     8036.26     8479.87     86.21 o 
  -2   1   5     5286.60     5911.08     67.53 o 
  -1   1   5     1705.31     1636.51     42.51 o 
   0   1   5     6982.23     6510.78     46.48 o 
   1   1   5       14.62        4.11     29.04 o 
   2   1   5    10498.39    10653.54     91.57 o 
   3   1   5     1090.87     1202.51     52.12 o 
   4   1   5     4591.87     5079.28     85.79 o 
   5   1   5     3151.21     3402.23     88.50 o 
   6   1   5     1349.85     1183.25     84.01 o 
   7   1   5       79.27       21.47     81.05 o 
   8   1   5      796.60      870.13    106.04 o 
   9   1   5      101.79       11.64    111.68 o 
  10   1   5      763.50      680.99    124.52 o 
 -11   2   5        0.45       90.32    116.39 o 
 -10   2   5        4.34       50.67    111.33 o 
  -9   2   5       81.30      233.29    100.12 o 
  -8   2   5     5920.26     5922.55    135.88 o 
  -7   2   5       27.72       19.03     76.12 o 
  -6   2   5     3543.95     3678.59     95.38 o 
  -5   2   5       28.72       21.01     52.64 o 
  -4   2   5     1057.33     1016.94     53.82 o 
  -3   2   5     3617.45     4139.16     68.52 o 
  -2   2   5     4118.23     4283.91     64.17 o 
  -1   2   5     2318.84     2230.53     49.28 o 
   0   2   5    19705.76    18928.31     81.09 o 
   1   2   5        9.55       32.65     33.13 o 
   2   2   5     4860.10     4515.35     69.89 o 
   3   2   5       13.68        5.23     44.63 o 
   4   2   5     2639.97     2780.28     76.01 o 
   5   2   5      121.67       53.35     65.84 o 
   6   2   5     1166.68     1249.12     86.28 o 
   7   2   5      140.97      237.01     89.37 o 
   8   2   5     3922.64     4183.51    140.48 o 
   9   2   5        1.63      119.58    111.90 o 
  10   2   5      330.45      466.69    123.14 o 
 -11   3   5      629.70      799.10    124.13 o 
 -10   3   5       47.33       30.29    110.42 o 
  -9   3   5       15.24       41.58    101.75 o 
  -8   3   5      107.51      229.40     90.39 o 
  -7   3   5      814.92      792.00     86.19 o 
  -6   3   5      717.02      711.62     76.78 o 
  -5   3   5       56.47       73.52     58.38 o 
  -4   3   5     1226.28     1213.46     61.12 o 
  -3   3   5    17821.29    17258.79    132.43 o 
  -2   3   5        1.81       36.65     39.93 o 
  -1   3   5      791.03      854.51     44.18 o 
   0   3   5      943.61      929.72     31.95 o 
   1   3   5      358.95      427.68     45.45 o 
   2   3   5      291.55      303.76     46.85 o 
   3   3   5     1240.01     1257.92     62.77 o 
   4   3   5     1668.48     1179.02     57.99 o 
   5   3   5     9191.80     9611.80    140.20 o 
   6   3   5      114.76       46.73     85.54 o 
   7   3   5      138.83      125.70     98.97 o 
   8   3   5      167.14      221.39    112.27 o 
   9   3   5      352.29      176.97    129.29 o 
  10   3   5       83.97       46.56    134.90 o 
 -11   4   5       72.06      103.39    118.90 o 
 -10   4   5       57.71       24.69    114.75 o 
  -9   4   5     1228.55     1121.78    122.51 o 
  -8   4   5      259.74      301.30     95.98 o 
  -7   4   5      199.71        0.00     88.01 o 
  -6   4   5     1320.15     1464.28     85.89 o 
  -5   4   5     1021.99     1069.91     72.18 o 
  -4   4   5      808.95      782.97     62.00 o 
  -3   4   5     1769.51     1514.63     64.10 o 
  -2   4   5      703.64      687.33     50.50 o 
  -1   4   5    13348.02    13721.70    120.94 o 
   0   4   5     3027.11     2688.86    117.80 o 
   1   4   5        2.62       24.76     45.71 o 
   2   4   5      119.73       62.38     52.12 o 
   3   4   5    12511.21    13203.61    141.67 o 
   4   4   5      235.49      150.49     69.95 o 
   5   4   5      420.79      459.59     84.10 o 
   6   4   5        5.95       85.87     86.97 o 
   7   4   5      577.75      668.93    107.99 o 
   8   4   5     1187.34     1158.10    127.78 o 
   9   4   5       32.83      125.38    131.05 o 
  10   4   5      215.17      367.24    135.73 o 
 -10   5   5        7.26       79.00    113.59 o 
  -9   5   5        4.46      202.96    105.43 o 
  -8   5   5      178.71      244.03     97.41 o 
  -7   5   5       14.26       92.07     85.07 o 
  -6   5   5     3416.11     3298.68    108.50 o 
  -5   5   5       63.02      163.70     69.11 o 
  -4   5   5      833.07      868.10     71.72 o 
  -3   5   5        5.21       66.27     54.46 o 
  -2   5   5     2024.64     1994.11     68.64 o 
  -1   5   5     3735.84     4040.17     85.19 o 
   0   5   5     3302.88     3332.26    174.23 o 
   1   5   5      118.07       25.72     52.83 o 
   2   5   5     9364.07     9265.64    121.59 o 
   3   5   5      571.45      574.03     71.17 o 
   4   5   5       11.61       75.78     71.43 o 
   5   5   5      151.42      181.88     84.26 o 
   6   5   5      335.64      405.28     95.08 o 
   7   5   5       12.06       98.35    105.32 o 
   8   5   5      939.52     1079.84    126.46 o 
   9   5   5        1.34       21.48    124.43 o 
  10   5   5      829.78      617.31    133.26 o 
 -10   6   5       18.15       98.38    115.34 o 
  -9   6   5      445.62      553.48    112.58 o 
  -8   6   5      210.63      252.68    105.05 o 
  -7   6   5      326.39      277.69     95.07 o 
  -6   6   5      160.42      255.59     83.62 o 
  -5   6   5      524.88      402.48     84.20 o 
  -4   6   5      439.11      339.53     71.70 o 
  -3   6   5       46.67        4.08     63.26 o 
  -2   6   5       56.79      158.57     60.82 o 
  -1   6   5     1972.36     1847.66     76.80 o 
   0   6   5     4488.87     4278.09    101.90 o 
   1   6   5      563.19      594.72     65.19 o 
   2   6   5     1626.42     1650.17     81.40 o 
   3   6   5     3392.66     3499.39    100.57 o 
   4   6   5      214.39      300.77     78.27 o 
   5   6   5      590.80      627.61     90.65 o 
   6   6   5       33.77       96.23     96.23 o 
   7   6   5      175.41       22.71    107.68 o 
   8   6   5      654.88      605.89    121.87 o 
   9   6   5       31.12       41.68    121.15 o 
 -10   7   5       16.98      119.89    113.75 o 
  -9   7   5       29.65      107.95    107.72 o 
  -8   7   5      179.20       78.96    105.12 o 
  -7   7   5      140.48       67.71    104.08 o 
  -6   7   5        6.27       33.09     87.74 o 
  -5   7   5       70.37       82.67     82.67 o 
  -4   7   5       27.15       11.12     75.96 o 
  -3   7   5     6462.55     6746.30    126.85 o 
  -2   7   5       18.48       23.15     66.71 o 
  -1   7   5      167.71       47.47     70.65 o 
   0   7   5      449.44      510.76     51.16 o 
   1   7   5      130.29      157.52     65.82 o 
   2   7   5      163.34      242.81     75.01 o 
   3   7   5      205.14      182.92     75.26 o 
   4   7   5        3.59        4.90     78.64 o 
   5   7   5     7054.39     6717.49    146.12 o 
   6   7   5        6.24      212.13     93.68 o 
   7   7   5        0.28       24.86    105.68 o 
   8   7   5       24.88       21.74    108.22 o 
   9   7   5       57.32      222.29    111.77 o 
  -9   8   5       28.77       90.36    105.00 o 
  -8   8   5       99.28      102.47    104.73 o 
  -7   8   5       98.52       73.12    101.85 o 
  -6   8   5      812.12     1013.57    100.31 o 
  -5   8   5        2.99       87.94     87.94 o 
  -4   8   5      115.25      180.40     82.89 o 
  -3   8   5        0.74       16.26     75.01 o 
  -2   8   5       49.17      113.33     75.65 o 
  -1   8   5      375.40      450.14     77.59 o 
   0   8   5     1979.81     1909.69    108.31 o 
   1   8   5      115.98       92.41     73.82 o 
   2   8   5      575.90      662.06     85.61 o 
   3   8   5      799.53      643.71     88.98 o 
   4   8   5      100.87       62.31     85.45 o 
   5   8   5       58.41      136.21     92.50 o 
   6   8   5       22.99       25.32     96.42 o 
   7   8   5       10.42       20.39    100.58 o 
   8   8   5      600.47      631.87    110.55 o 
  -8   9   5       86.57      252.06    102.90 o 
  -7   9   5       25.47      109.22     98.69 o 
  -6   9   5     1228.58     1180.28    109.32 o 
  -5   9   5       25.52       55.96     92.48 o 
  -4   9   5      141.04      270.46     84.45 o 
  -3   9   5      368.06      421.73     88.36 o 
  -2   9   5      488.40      409.06     87.25 o 
  -1   9   5      244.45      165.76     83.68 o 
   0   9   5     1158.78     1128.08     65.97 o 
   1   9   5      106.08      143.43     80.27 o 
   2   9   5      621.09      681.84     86.92 o 
   3   9   5       34.39       22.51     82.39 o 
   4   9   5        2.35       48.70     87.38 o 
   5   9   5      797.91     1003.93    100.71 o 
   6   9   5      429.21      394.74    106.49 o 
   7   9   5       11.12       44.26     97.68 o 
   8   9   5      149.89      364.87    101.23 o 
  -8  10   5       17.97       11.91    100.09 o 
  -7  10   5        1.20       95.47     95.47 o 
  -6  10   5       31.65       30.98     96.50 o 
  -5  10   5        5.91        0.00     93.12 o 
  -4  10   5        3.64       92.00     92.00 o 
  -3  10   5       10.58       16.29     86.63 o 
  -2  10   5      234.10      252.21     88.72 o 
  -1  10   5     1106.54     1222.56     99.43 o 
   0  10   5        2.19       40.78     60.17 o 
   1  10   5      105.60       37.33     84.95 o 
   2  10   5        5.25       64.23     84.71 o 
   3  10   5      694.38      769.84     96.88 o 
   4  10   5        0.04       68.70     89.42 o 
   5  10   5        4.58       60.80     92.57 o 
   6  10   5        0.82       71.77     97.67 o 
   7  10   5      109.57       82.16     97.04 o 
  -7  11   5        0.31      134.88     90.96 o 
  -6  11   5      160.69      144.72     94.11 o 
  -5  11   5       23.89      119.81     90.90 o 
  -4  11   5       16.30        7.50     90.96 o 
  -3  11   5      316.60      259.44     96.28 o 
  -2  11   5       40.36       98.54     90.10 o 
  -1  11   5       31.52       65.57     93.18 o 
   0  11   5       51.69      111.13     64.51 o 
   1  11   5       17.31      117.01     90.05 o 
   2  11   5       90.81      261.10     91.68 o 
   3  11   5       64.03       74.61     92.68 o 
   4  11   5      124.88      141.00     95.28 o 
   5  11   5      113.89      216.33     95.55 o 
   6  11   5       31.51      167.24     93.98 o 
  -6  12   5       53.01       64.10     89.72 o 
  -5  12   5        1.78       86.82     91.36 o 
  -4  12   5       14.88       89.84     89.84 o 
  -3  12   5       30.08       20.47     95.84 o 
  -2  12   5        3.84       34.56     95.98 o 
  -1  12   5       48.43       17.83     97.14 o 
   0  12   5      326.62      372.10     69.56 o 
   1  12   5        0.71        5.81     93.34 o 
   2  12   5      236.28      317.19     98.05 o 
   3  12   5       55.47       43.30     93.52 o 
   4  12   5       20.01       65.50     97.34 o 
   5  12   5       10.76       72.48     90.86 o 
  -4  13   5        0.13       17.48     86.98 o 
  -3  13   5      129.22       36.27     90.93 o 
  -2  13   5        9.98       83.45     93.86 o 
  -1  13   5        7.25       65.12     95.53 o 
   0  13   5        0.96       20.63    153.19 o 
   1  13   5       37.55       57.27     93.13 o 
   2  13   5       66.91       69.67     94.27 o 
   3  13   5       27.80       22.26     90.80 o 
 -10   0   6      100.24      294.62    116.36 o 
  -8   0   6       89.47      202.32     91.52 o 
  -6   0   6     3828.99     3695.79     94.57 o 
  -4   0   6      107.77      137.41     46.02 o 
  -2   0   6    19014.82    20387.28    121.91 o 
   0   0   6      764.61      791.98     26.98 o 
   2   0   6     3038.07     2940.62     61.57 o 
   4   0   6      240.03      324.09     56.77 o 
   6   0   6     7340.74     7653.55    135.20 o 
   8   0   6      100.87       83.29    106.75 o 
  10   0   6      173.04      140.10    128.90 o 
 -11   1   6      449.38      446.76    127.74 o 
 -10   1   6       13.38       47.49    111.84 o 
  -9   1   6       80.37      248.37    104.18 o 
  -8   1   6     3074.09     3424.47    121.51 o 
  -7   1   6      565.85      573.84     83.78 o 
  -6   1   6       76.06       22.80     68.14 o 
  -5   1   6     1221.20     1296.36     66.35 o 
  -4   1   6        0.01       42.01     47.61 o 
  -3   1   6    14890.24    15626.56    119.27 o 
  -2   1   6      994.67      926.98     46.54 o 
  -1   1   6        5.15       15.21     33.50 o 
   0   1   6    10815.68    10592.88     90.59 o 
   1   1   6     4249.54     4224.52     65.36 o 
   2   1   6      485.68      484.95     42.39 o 
   3   1   6     1174.89     1082.70     54.64 o 
   4   1   6      509.50      383.36     58.01 o 
   5   1   6     4381.96     3899.23     97.85 o 
   6   1   6      248.53      244.36     80.36 o 
   7   1   6       42.50      124.59     88.63 o 
   8   1   6      688.63      858.67    107.97 o 
   9   1   6     1301.31     1337.52    126.13 o 
  10   1   6       18.41      122.67    122.67 o 
 -11   2   6      369.84      407.74    124.92 o 
 -10   2   6       24.26       98.62    113.23 o 
  -9   2   6      438.97      251.52    109.00 o 
  -8   2   6      350.76      263.12     96.44 o 
  -7   2   6       26.76       37.72     79.55 o 
  -6   2   6     1207.24     1137.20     80.27 o 
  -5   2   6     4786.22     4846.21     93.49 o 
  -4   2   6      284.93      307.80     51.69 o 
  -3   2   6     3157.47     3094.14     66.76 o 
  -2   2   6     1721.65     1770.16     53.99 o 
  -1   2   6     1645.24     1554.56     50.76 o 
   0   2   6      412.85      424.59     27.71 o 
   1   2   6      874.43      866.85     46.98 o 
   2   2   6       88.44       41.06     44.61 o 
   3   2   6     8515.94     8300.36    104.29 o 
   4   2   6     1453.65     1384.90     71.43 o 
   5   2   6     1756.81     1765.16     86.05 o 
   6   2   6      612.09      633.52     87.56 o 
   7   2   6       97.35       85.04     91.98 o 
   8   2   6       23.47      108.96    104.95 o 
   9   2   6      320.31      319.56    120.68 o 
  10   2   6        7.37       11.06    123.57 o 
 -11   3   6       39.42      125.15    125.15 o 
 -10   3   6       89.25       90.90    112.94 o 
  -9   3   6        1.45       51.75    105.66 o 
  -8   3   6     3249.03     3027.71    121.12 o 
  -7   3   6      726.53      716.07     87.00 o 
  -6   3   6       13.65       85.06     69.51 o 
  -5   3   6      873.00      582.51     62.94 o 
  -4   3   6      867.00      972.96     62.74 o 
  -3   3   6     1786.98     1940.13     63.77 o 
  -2   3   6      786.11      836.08     50.10 o 
  -1   3   6      411.51      422.27     47.00 o 
   0   3   6    13293.25    12413.89    388.32 o 
   1   3   6       24.08        8.84     43.12 o 
   2   3   6       63.14       93.81     47.77 o 
   3   3   6       20.15       14.99     54.48 o 
   4   3   6     5537.58     5535.64    105.00 o 
   5   3   6      936.33     1062.33     84.01 o 
   6   3   6      362.77      311.80     91.80 o 
   7   3   6       22.64       88.97     99.62 o 
   8   3   6     3012.31     2974.29    145.67 o 
   9   3   6      196.73       40.45    124.21 o 
  10   3   6       28.20      131.96    131.96 o 
 -11   4   6      138.98      173.50    118.98 o 
 -10   4   6      418.86      464.80    121.29 o 
  -9   4   6       81.48       35.24    110.04 o 
  -8   4   6        3.70       75.24     95.89 o 
  -7   4   6      314.56      273.97     86.53 o 
  -6   4   6     3791.91     3955.74    108.03 o 
  -5   4   6     1382.01     1499.46     78.98 o 
  -4   4   6      154.56       11.81     60.30 o 
  -3   4   6     3510.69     3276.62     79.41 o 
  -2   4   6     6797.52     6519.00     96.97 o 
  -1   4   6     2945.92     3289.50     75.70 o 
   0   4   6      218.09      163.88     53.27 o 
   1   4   6     1469.85     1425.65     63.28 o 
   2   4   6     3437.53     3091.46     81.24 o 
   3   4   6     3861.81     3899.23     93.78 o 
   4   4   6      765.06      731.94     78.04 o 
   5   4   6     1994.82     1988.79    102.02 o 
   6   4   6     2451.78     2378.35    114.09 o 
   7   4   6        4.72      142.16    102.94 o 
   8   4   6      138.05      280.36    118.06 o 
   9   4   6       60.48      128.26    130.46 o 
  10   4   6      175.52       54.40    133.61 o 
 -10   5   6       22.27       31.91    115.89 o 
  -9   5   6      109.46      124.99    110.63 o 
  -8   5   6        4.25       13.88     98.85 o 
  -7   5   6      882.66      729.61     95.44 o 
  -6   5   6      301.60      270.87     80.85 o 
  -5   5   6     1043.38     1062.30     82.21 o 
  -4   5   6       68.42       65.60     65.60 o 
  -3   5   6     3100.31     3035.26     86.91 o 
  -2   5   6      362.66      323.36     60.24 o 
  -1   5   6      757.51      694.13     62.34 o 
   0   5   6       34.26       48.10     39.01 o 
   1   5   6     1147.34     1037.79     69.09 o 
   2   5   6       21.80        3.77     60.93 o 
   3   5   6     3642.45     3681.87    102.33 o 
   4   5   6      211.77      265.73     78.11 o 
   5   5   6     4832.41     4727.10    128.18 o 
   6   5   6       41.25      134.35     96.22 o 
   7   5   6        7.84      100.42    112.23 o 
   8   5   6        2.46       15.98    119.73 o 
   9   5   6      718.67      658.14    138.00 o 
 -10   6   6       69.13       20.62    112.76 o 
  -9   6   6       33.50       55.41    105.18 o 
  -8   6   6       21.04       20.86    100.58 o 
  -7   6   6      368.78      342.71     93.82 o 
  -6   6   6     2007.74     1912.31    109.06 o 
  -5   6   6      702.90      605.20     88.39 o 
  -4   6   6      113.44       89.06     69.29 o 
  -3   6   6      434.19      589.31     71.08 o 
  -2   6   6     6068.14     5925.51    113.44 o 
  -1   6   6      384.22      396.94     66.44 o 
   0   6   6      186.73      228.23     46.88 o 
   1   6   6      130.92       92.43     67.00 o 
   2   6   6     1748.98     1819.52     85.33 o 
   3   6   6     1476.39     1497.97     90.22 o 
   4   6   6       16.58        4.78     80.82 o 
   5   6   6      473.07      297.23     97.76 o 
   6   6   6      844.76      829.24    111.31 o 
   7   6   6       11.06      214.58    107.55 o 
   8   6   6       40.53       63.44    116.99 o 
   9   6   6       86.21       14.15    124.48 o 
 -10   7   6       30.50       70.60    114.29 o 
  -9   7   6       30.62       96.10    110.47 o 
  -8   7   6      621.33      630.89    111.79 o 
  -7   7   6       52.99       37.94    100.04 o 
  -6   7   6        0.86      119.34     87.73 o 
  -5   7   6      135.27      182.28     84.57 o 
  -4   7   6       12.58       11.29     78.24 o 
  -3   7   6      235.27      292.27     78.83 o 
  -2   7   6      636.69      560.84     79.65 o 
  -1   7   6     1222.27     1292.11     85.48 o 
   0   7   6     7401.30     7799.36    219.71 o 
   1   7   6       49.10      121.82     71.31 o 
   2   7   6        0.52      116.62     74.12 o 
   3   7   6      166.08      246.18     81.72 o 
   4   7   6       16.84      129.86     84.42 o 
   5   7   6      112.84      238.15     93.07 o 
   6   7   6       85.18      117.89    101.58 o 
   7   7   6       49.39       72.24    111.68 o 
   8   7   6     1052.75      880.11    127.91 o 
   9   7   6       20.16      116.12    116.12 o 
  -9   8   6       38.63      180.53    107.39 o 
  -8   8   6        0.24       49.24    103.41 o 
  -7   8   6        0.12        6.11    100.13 o 
  -6   8   6       47.86      192.62     91.80 o 
  -5   8   6      257.23      230.27     91.61 o 
  -4   8   6      246.29      266.72     86.17 o 
  -3   8   6      704.03      921.14     89.69 o 
  -2   8   6      258.27      194.34     82.67 o 
  -1   8   6      453.59      558.59     84.22 o 
   0   8   6        6.21       16.07     74.74 o 
   1   8   6       50.65       32.37     77.38 o 
   2   8   6       98.31       96.12     81.18 o 
   3   8   6     3516.07     3578.58    119.21 o 
   4   8   6       21.92        9.14     87.96 o 
   5   8   6      390.76      101.97    101.97 o 
   6   8   6      244.67       98.74    105.93 o 
   7   8   6        8.86       56.56    103.44 o 
   8   8   6        5.81       87.95    109.64 o 
  -8   9   6      191.85      204.09    108.53 o 
  -7   9   6       25.10      183.06     99.51 o 
  -6   9   6       14.14       49.73    100.83 o 
  -5   9   6        5.35       96.78     96.78 o 
  -4   9   6        1.22       89.85     89.85 o 
  -3   9   6      158.55      172.46     87.37 o 
  -2   9   6       31.56       36.15     85.42 o 
  -1   9   6       96.30      115.39     86.61 o 
   0   9   6      496.31      539.93     63.97 o 
   1   9   6      269.50      413.54     86.61 o 
   2   9   6       66.20       47.67     85.94 o 
   3   9   6      267.48      461.66     89.50 o 
   4   9   6       20.78       96.68     96.68 o 
   5   9   6      681.69      451.14    104.91 o 
   6   9   6       71.44      114.56    103.62 o 
   7   9   6       38.84       65.54    104.95 o 
  -8  10   6        1.97       72.52     99.87 o 
  -7  10   6       33.94       34.32     97.60 o 
  -6  10   6      444.02      440.54    102.55 o 
  -5  10   6       13.53       93.45     94.99 o 
  -4  10   6       32.12       95.28     95.28 o 
  -3  10   6        6.08       93.75     93.75 o 
  -2  10   6      867.51      891.66    101.57 o 
  -1  10   6      137.99       68.95     91.01 o 
   0  10   6       60.35       89.90     95.19 o 
   1  10   6       54.84       40.66     92.86 o 
   2  10   6      298.02      344.40     97.43 o 
   3  10   6      112.54      161.32     92.31 o 
   4  10   6      222.99      271.93     95.65 o 
   5  10   6        3.18       89.84     97.12 o 
   6  10   6      520.90      609.86    105.76 o 
   7  10   6       42.88      192.01     98.99 o 
  -7  11   6       17.11        3.85     92.62 o 
  -6  11   6        0.28       26.98     94.53 o 
  -5  11   6       62.84       15.43     97.24 o 
  -4  11   6        4.16       34.83     96.05 o 
  -3  11   6      281.01      312.90     99.58 o 
  -2  11   6      151.76      114.91     98.42 o 
  -1  11   6      183.43      277.24    100.17 o 
   0  11   6      131.63       14.55     69.08 o 
   1  11   6      343.99      372.23     97.73 o 
   2  11   6        0.02       59.27     95.00 o 
   3  11   6      342.73      314.18     97.74 o 
   4  11   6        6.49       15.42     98.76 o 
   5  11   6       49.39      200.95     97.45 o 
   6  11   6       27.79       21.11     99.22 o 
  -5  12   6      100.48       26.24     96.11 o 
  -4  12   6        1.77       87.51     94.51 o 
  -3  12   6      128.49      308.50     97.49 o 
  -2  12   6       31.88       76.13    100.50 o 
  -1  12   6       76.00      148.38     99.29 o 
   0  12   6        3.56       36.95     72.58 o 
   1  12   6       25.41       33.15     95.30 o 
   2  12   6       10.06       71.50     97.67 o 
   3  12   6      481.88      573.18    101.65 o 
   4  12   6       32.59       51.38     95.70 o 
  -4  13   6        2.84       12.69     92.08 o 
  -3  13   6       53.57      163.83     93.03 o 
  -2  13   6       40.55       80.80     98.58 o 
  -1  13   6       33.14        1.96    102.67 o 
   0  13   6      157.19      205.27    122.71 o 
   1  13   6        2.29       83.43     97.24 o 
   2  13   6        6.04      167.97     93.40 o 
   3  13   6       11.76       86.20     91.15 o 
 -11   0   7      944.64      666.85    135.66 o 
  -9   0   7       11.40      147.93    104.10 o 
  -7   0   7     3172.46     3513.06    106.18 o 
  -5   0   7      513.28      558.62     60.36 o 
  -3   0   7    17850.76    18599.51    131.33 o 
  -1   0   7       18.39       28.13     37.90 o 
   1   0   7    20877.75    20350.08    133.69 o 
   3   0   7      983.57     1080.05     62.98 o 
   5   0   7      321.65      209.02     76.06 o 
   7   0   7      142.83      274.62    101.28 o 
   9   0   7     4405.11     4344.21    165.31 o 
 -11   1   7       12.90       60.35    125.80 o 
 -10   1   7       28.55      120.62    120.62 o 
  -9   1   7       40.56       15.97    106.45 o 
  -8   1   7     2235.09     2377.74    117.23 o 
  -7   1   7       55.10       86.31     82.67 o 
  -6   1   7     1541.64     1551.43     84.79 o 
  -5   1   7     1652.43     1967.32     76.29 o 
  -4   1   7      679.69      761.82     58.14 o 
  -3   1   7      694.00      721.96     54.47 o 
  -2   1   7       80.14       14.59     41.87 o 
  -1   1   7       17.33       57.68     39.42 o 
   0   1   7     7018.21     7082.09     87.26 o 
   1   1   7      523.26      531.24     47.01 o 
   2   1   7        3.62       45.85     45.85 o 
   3   1   7    10577.24    10491.98    118.26 o 
   4   1   7     4385.67     4373.51     96.43 o 
   5   1   7       61.81       30.66     72.97 o 
   6   1   7     1349.48     1326.65     96.54 o 
   7   1   7      999.41      927.88    105.10 o 
   8   1   7      533.42      565.80    115.47 o 
   9   1   7      150.41      169.03    122.07 o 
  10   1   7       10.42       33.70    126.96 o 
 -11   2   7       28.51        9.11    124.30 o 
 -10   2   7      162.38      113.31    119.78 o 
  -9   2   7       35.58       32.09    105.60 o 
  -8   2   7      866.11      906.62    105.68 o 
  -7   2   7        3.68       48.86     82.16 o 
  -6   2   7     3528.46     3505.26    102.85 o 
  -5   2   7       73.52      149.40     60.81 o 
  -4   2   7      625.50      671.66     59.08 o 
  -3   2   7       54.16       19.59     47.52 o 
  -2   2   7    20953.17    21809.67    144.97 o 
  -1   2   7      251.76      316.65     44.03 o 
   0   2   7     3853.54     3756.27     82.08 o 
   1   2   7      451.47      433.39     47.38 o 
   2   2   7      666.91      733.18     54.15 o 
   3   2   7       40.04       42.25     56.03 o 
   4   2   7     1722.20     1672.14     78.50 o 
   5   2   7        1.78      101.14     72.31 o 
   6   2   7     6234.89     6656.08    135.98 o 
   7   2   7        0.55       99.06     99.06 o 
   8   2   7      230.89      415.57    110.65 o 
   9   2   7      288.39      152.54    128.01 o 
  10   2   7       14.29       11.28    125.78 o 
 -11   3   7       22.45       32.09    121.75 o 
 -10   3   7        1.92      115.98    115.98 o 
  -9   3   7        9.69       48.66    108.72 o 
  -8   3   7        2.88       12.84     95.19 o 
  -7   3   7      460.77      513.61     89.46 o 
  -6   3   7       77.79       57.47     75.25 o 
  -5   3   7     3406.88     2630.08     66.79 o 
  -4   3   7     1143.40     1217.39     69.99 o 
  -3   3   7       46.94       10.29     51.94 o 
  -2   3   7     1471.47     1404.73     61.87 o 
  -1   3   7      161.99      147.23     46.58 o 
   0   3   7     1628.11     1687.17     43.55 o 
   1   3   7     1663.00     1746.21     63.11 o 
   2   3   7      646.99      681.11     59.67 o 
   3   3   7    19688.21    20304.87    165.99 o 
   4   3   7     1738.38     1727.08     85.15 o 
   5   3   7       11.01       52.37     79.56 o 
   6   3   7      150.57      249.09     91.85 o 
   7   3   7     1397.98     1576.50    117.53 o 
   8   3   7      201.76      184.18    117.81 o 
   9   3   7      160.27       29.23    125.90 o 
  10   3   7       13.25       95.52    132.11 o 
 -10   4   7      294.53      361.30    115.33 o 
  -9   4   7        2.62        8.28    110.70 o 
  -8   4   7        7.34       53.48     98.70 o 
  -7   4   7     1300.38     1356.50    100.77 o 
  -6   4   7      397.58      360.41     82.73 o 
  -5   4   7      175.94      103.39     69.58 o 
  -4   4   7      228.69       12.50     63.75 o 
  -3   4   7     2008.09     2156.99     75.72 o 
  -2   4   7     5510.85     5498.17     95.64 o 
  -1   4   7      872.99      968.31     60.92 o 
   0   4   7     2456.68     2535.73     52.59 o 
   1   4   7     6739.04     5888.03    100.00 o 
   2   4   7      470.78      465.62     66.44 o 
   3   4   7      784.25      780.45     75.10 o 
   4   4   7      326.12      199.07     77.30 o 
   5   4   7     1958.53     1926.63    103.83 o 
   6   4   7     1598.15     1442.56    112.30 o 
   7   4   7      221.77      332.65    109.02 o 
   8   4   7       64.16       81.81    118.16 o 
   9   4   7     1219.12     1426.97    142.68 o 
 -10   5   7      132.34      249.75    114.92 o 
  -9   5   7        5.48      310.83    105.88 o 
  -8   5   7      717.99      534.59    108.33 o 
  -7   5   7      498.32      300.38     96.23 o 
  -6   5   7       86.01      305.89     82.59 o 
  -5   5   7        6.56       27.19     75.98 o 
  -4   5   7      843.55      831.55     74.75 o 
  -3   5   7      136.35        5.23     65.31 o 
  -2   5   7     3959.96     4250.45     96.05 o 
  -1   5   7      160.56      137.70     61.52 o 
   0   5   7     6313.68     6410.43    190.69 o 
   1   5   7     1169.12     1134.11     77.02 o 
   2   5   7       25.91       80.32     65.16 o 
   3   5   7       13.36       93.99     70.96 o 
   4   5   7     2237.75     2298.07    103.28 o 
   5   5   7      896.77      759.12     89.21 o 
   6   5   7      947.71      837.66    114.67 o 
   7   5   7       31.66      125.55    113.04 o 
   8   5   7      476.16      614.60    123.22 o 
   9   5   7        2.21        4.84    128.03 o 
 -10   6   7       72.15      293.07    110.33 o 
  -9   6   7       35.29       59.75    108.22 o 
  -8   6   7       49.24       91.71    103.50 o 
  -7   6   7     1572.86     1502.77    110.64 o 
  -6   6   7      304.34      375.83     92.13 o 
  -5   6   7     1051.86     1019.96     89.46 o 
  -4   6   7       12.94       32.38     76.52 o 
  -3   6   7      481.06      655.51     78.61 o 
  -2   6   7     3189.76     3407.49    100.64 o 
  -1   6   7      329.37      199.01     71.49 o 
   0   6   7      404.28      406.18     51.11 o 
   1   6   7     3226.00     3228.58    100.97 o 
   2   6   7       45.88       11.80     76.41 o 
   3   6   7      182.24      189.95     80.50 o 
   4   6   7        5.14       58.21     85.62 o 
   5   6   7      589.23      655.39    102.63 o 
   6   6   7      195.60      256.68    103.80 o 
   7   6   7      154.37      165.23    114.45 o 
   8   6   7       26.77       87.12    123.86 o 
   9   6   7      794.44      742.87    134.71 o 
  -9   7   7        0.60      111.64    111.64 o 
  -8   7   7       43.00       17.27    105.72 o 
  -7   7   7       78.47      255.34     98.15 o 
  -6   7   7      333.83      359.48     97.00 o 
  -5   7   7     3425.14     3472.23    121.18 o 
  -4   7   7       77.85        4.96     84.86 o 
  -3   7   7        6.72       27.54     77.55 o 
  -2   7   7      812.58      940.03     86.31 o 
  -1   7   7       60.55       78.71     78.71 o 
   0   7   7      175.56      197.98     54.69 o 
   1   7   7      235.18      163.65     79.54 o 
   2   7   7       23.05       46.93     80.89 o 
   3   7   7     3821.25     4099.60    125.41 o 
   4   7   7      197.51      382.42     93.88 o 
   5   7   7       17.24       73.60    100.81 o 
   6   7   7      461.39      575.99    110.65 o 
   7   7   7      228.23      413.63    118.58 o 
   8   7   7        2.63      189.21    117.57 o 
  -9   8   7        0.20      181.07    108.64 o 
  -8   8   7      121.34      339.45    102.77 o 
  -7   8   7      180.40      245.51    103.32 o 
  -6   8   7       73.04       13.78    101.07 o 
  -5   8   7        5.76       85.26     92.23 o 
  -4   8   7       36.72       16.39     88.64 o 
  -3   8   7       68.96       92.23     86.16 o 
  -2   8   7     2801.82     2964.12    113.33 o 
  -1   8   7       16.40       33.42     85.62 o 
   0   8   7      239.84      259.66     62.97 o 
   1   8   7       49.51       11.87     83.81 o 
   2   8   7      169.11      123.84     89.27 o 
   3   8   7       38.78        5.56     91.94 o 
   4   8   7      424.32      478.31    100.65 o 
   5   8   7      217.85      105.83    105.83 o 
   6   8   7      568.26      438.22    114.26 o 
   7   8   7       11.99      266.15    112.11 o 
   8   8   7       74.44       82.70    116.41 o 
  -8   9   7      140.47       48.94    110.92 o 
  -7   9   7       15.44       39.82    104.00 o 
  -6   9   7       28.31       24.45    103.09 o 
  -5   9   7      191.04      402.44    101.32 o 
  -4   9   7      279.52      303.62     99.00 o 
  -3   9   7        4.71       94.24     94.24 o 
  -2   9   7      303.28      182.13    100.19 o 
  -1   9   7        2.54       91.33     91.33 o 
   0   9   7      288.71      325.59     76.30 o 
   1   9   7        1.46       89.60     90.37 o 
   2   9   7       76.46       83.10     93.74 o 
   3   9   7      475.84      721.51    100.32 o 
   4   9   7      347.07      100.41    100.41 o 
   5   9   7      101.57      194.76    103.42 o 
   6   9   7       64.16      169.08    105.57 o 
   7   9   7        3.65       24.94    109.28 o 
  -7  10   7      136.85      145.86    101.27 o 
  -6  10   7        0.06       65.18    101.03 o 
  -5  10   7        6.80       74.32     99.38 o 
  -4  10   7       24.92       77.37     98.92 o 
  -3  10   7       76.20      281.07     98.67 o 
  -2  10   7       41.83      108.25    102.72 o 
  -1  10   7      165.25      163.40     99.61 o 
   0  10   7       18.27       35.56     67.40 o 
   1  10   7      821.40      879.75    108.37 o 
   2  10   7        0.02       28.97     96.25 o 
   3  10   7       95.71       64.11     99.33 o 
   4  10   7       27.24       57.22    102.74 o 
   5  10   7       88.37       70.07    104.89 o 
   6  10   7        0.36      102.34    102.34 o 
  -6  11   7       83.93      184.67     97.08 o 
  -5  11   7      142.18       15.95    100.33 o 
  -4  11   7       81.79       60.06    102.22 o 
  -3  11   7        0.15      103.09    103.09 o 
  -2  11   7      320.06      359.84    106.47 o 
  -1  11   7       43.88      146.37    101.23 o 
   0  11   7       96.72       97.57    116.66 o 
   1  11   7       20.88       13.94     99.13 o 
   2  11   7       31.27      151.75     99.00 o 
   3  11   7      125.17      212.58    100.25 o 
   4  11   7      114.53      195.19    104.33 o 
   5  11   7        4.95       15.67     98.48 o 
  -5  12   7        7.51        0.00     95.86 o 
  -4  12   7        0.46       90.48     97.75 o 
  -3  12   7       22.79       50.40    100.60 o 
  -2  12   7      118.85      243.94    104.36 o 
  -1  12   7        2.94        8.28    101.30 o 
   0  12   7       32.43       96.35    108.03 o 
   1  12   7       10.62      100.30    100.30 o 
   2  12   7        0.79      134.28    100.80 o 
   3  12   7       11.79      150.31     99.51 o 
   4  12   7        0.17       99.53     99.53 o 
  -3  13   7       19.77      100.06    100.06 o 
  -2  13   7       18.12       16.28    102.07 o 
  -1  13   7        0.53       53.69    103.85 o 
   0  13   7       31.77       17.15     72.86 o 
   1  13   7        3.00      140.09     97.64 o 
   2  13   7        0.68        7.77     97.01 o 
 -10   0   8       18.40      108.56    116.63 o 
  -8   0   8     1314.20     1177.26    106.56 o 
  -6   0   8       97.52       68.32     71.08 o 
  -4   0   8    12373.52    12553.53    128.27 o 
  -2   0   8      240.75      233.91     47.28 o 
   0   0   8     1504.74     1517.68     73.11 o 
   2   0   8      706.21      682.08     57.12 o 
   4   0   8    12155.47    11880.42    147.49 o 
   6   0   8      320.49      184.89     94.83 o 
   8   0   8       53.94       81.64    118.15 o 
  10   0   8      113.16      125.83    137.05 o 
 -11   1   8       40.00      262.98    119.64 o 
 -10   1   8      120.75       54.73    121.66 o 
  -9   1   8      843.46      834.75    117.00 o 
  -8   1   8      174.96       96.68     96.68 o 
  -7   1   8      392.13      528.34     89.66 o 
  -6   1   8        5.32       35.01     72.89 o 
  -5   1   8     1812.20     1757.81     80.00 o 
  -4   1   8      584.49      801.23     63.63 o 
  -3   1   8      658.59      751.10     57.00 o 
  -2   1   8     3157.83     2883.77     71.33 o 
  -1   1   8     2916.55     3009.61     69.58 o 
   0   1   8      391.35      372.94     34.40 o 
   1   1   8     3382.52     3342.63     74.71 o 
   2   1   8      747.69      671.44     57.83 o 
   3   1   8     5454.54     5584.89    103.16 o 
   4   1   8      942.51      859.53     80.53 o 
   5   1   8       17.92       95.86     80.25 o 
   6   1   8     2228.66     2140.32    113.17 o 
   7   1   8     2043.80     2247.67    124.18 o 
   8   1   8       38.36        6.20    117.38 o 
   9   1   8      264.98      317.85    130.05 o 
 -11   2   8       47.43       94.97    123.00 o 
 -10   2   8        5.73       75.14    118.67 o 
  -9   2   8      151.57      249.74    108.18 o 
  -8   2   8      163.57      345.90     95.63 o 
  -7   2   8      749.14      722.84     96.05 o 
  -6   2   8       45.01       78.47     78.47 o 
  -5   2   8      454.29      530.72     71.27 o 
  -4   2   8     1238.68     1149.12     72.24 o 
  -3   2   8       66.22      104.60     53.87 o 
  -2   2   8      772.57      859.01     57.72 o 
  -1   2   8      727.77      685.62     55.94 o 
   0   2   8      609.65      714.42     38.14 o 
   1   2   8     8943.19     8599.55    107.82 o 
   2   2   8       93.13      141.33     56.05 o 
   3   2   8     1183.70      866.07     63.34 o 
   4   2   8     2130.90     1995.32     92.77 o 
   5   2   8       11.17       82.24     82.24 o 
   6   2   8        3.39      117.63     92.25 o 
   7   2   8      302.46      222.71    110.15 o 
   8   2   8        8.00       81.36    118.97 o 
   9   2   8     1471.86     1594.70    139.44 o 
 -11   3   8       21.01      126.65    126.65 o 
 -10   3   8      382.63      213.96    127.79 o 
  -9   3   8      132.62      284.82    110.95 o 
  -8   3   8        8.17       36.09     98.85 o 
  -7   3   8      401.40      364.73     89.29 o 
  -6   3   8     1241.99     1398.09     89.69 o 
  -5   3   8       10.29       51.68     71.77 o 
  -4   3   8      186.59      201.47     65.28 o 
  -3   3   8      519.86      513.36     62.83 o 
  -2   3   8    17146.28    17304.99    150.09 o 
  -1   3   8     1409.14     1425.72     66.51 o 
   0   3   8        8.78       46.07     56.00 o 
   1   3   8     1584.45     1804.60     71.54 o 
   2   3   8     5345.64     5622.95    103.37 o 
   3   3   8      306.20      308.74     70.99 o 
   4   3   8     1253.73     1302.78     87.53 o 
   5   3   8     1212.86     1233.03     96.88 o 
   6   3   8     4108.23     4264.02    130.52 o 
   7   3   8      141.32      237.21    110.78 o 
   8   3   8        2.37        2.13    120.83 o 
   9   3   8       56.51      314.30    124.11 o 
 -10   4   8       29.49      103.80    120.27 o 
  -9   4   8      125.05       53.28    112.42 o 
  -8   4   8      618.11      569.49    113.27 o 
  -7   4   8      627.88      639.59     97.17 o 
  -6   4   8     1198.03     1298.14     93.74 o 
  -5   4   8      754.30      786.70     82.01 o 
  -4   4   8     1791.69     1870.73     86.37 o 
  -3   4   8       92.40      153.91     63.85 o 
  -2   4   8       79.77      103.88     60.92 o 
  -1   4   8     1251.27     1184.22     70.24 o 
   0   4   8      289.34      325.64     70.74 o 
   1   4   8     2660.77     2462.69     85.22 o 
   2   4   8      563.32      592.17     70.68 o 
   3   4   8      585.75      614.96     77.64 o 
   4   4   8     3832.55     3508.40    111.89 o 
   5   4   8       15.12       90.95     90.95 o 
   6   4   8       41.92        2.02    101.11 o 
   7   4   8      204.81      211.92    116.77 o 
   8   4   8        5.18       51.45    122.52 o 
   9   4   8      490.35      382.53    133.28 o 
 -10   5   8       12.83      281.09    113.09 o 
  -9   5   8      134.77      142.08    114.26 o 
  -8   5   8       13.54      120.54    101.49 o 
  -7   5   8     1376.21     1581.72    112.11 o 
  -6   5   8        2.03       32.84     84.48 o 
  -5   5   8     1658.78     1846.40     97.11 o 
  -4   5   8      643.12      521.98     78.82 o 
  -3   5   8       51.28        5.48     70.04 o 
  -2   5   8      100.29      117.37     68.22 o 
  -1   5   8     2634.31     2388.39     87.46 o 
   0   5   8      361.46      376.63     49.14 o 
   1   5   8     1198.23     1159.60     79.34 o 
   2   5   8        4.07       64.61     71.20 o 
   3   5   8      790.11      703.22     87.54 o 
   4   5   8      127.95      102.24     87.63 o 
   5   5   8        2.50       38.58     93.71 o 
   6   5   8      304.86      340.58    106.39 o 
   7   5   8     2502.28     2644.38    141.27 o 
   8   5   8       11.99       11.62    124.71 o 
   9   5   8      273.00      402.28    131.23 o 
 -10   6   8        2.33      113.73    113.73 o 
  -9   6   8       11.62       80.30    112.41 o 
  -8   6   8      237.81      349.81    110.74 o 
  -7   6   8      777.63      724.75    100.22 o 
  -6   6   8      102.08      205.04     89.70 o 
  -5   6   8      593.29      766.49     88.52 o 
  -4   6   8      756.71      773.56     85.43 o 
  -3   6   8      128.35      121.40     75.61 o 
  -2   6   8      224.31      277.48     75.20 o 
  -1   6   8      262.27      294.81     75.79 o 
   0   6   8     1282.19     1469.45    111.35 o 
   1   6   8      633.31      573.46     80.65 o 
   2   6   8      157.34      127.81     82.27 o 
   3   6   8       12.27       86.94     86.15 o 
   4   6   8     3040.23     3160.00    121.71 o 
   5   6   8      370.76      397.02    102.97 o 
   6   6   8       70.94       83.31    108.14 o 
   7   6   8      169.46       84.14    122.82 o 
   8   6   8       21.35       27.85    121.91 o 
  -9   7   8        1.07      263.02    108.76 o 
  -8   7   8        5.63       17.50    104.79 o 
  -7   7   8        0.78      215.20    100.99 o 
  -6   7   8      167.14      285.60     96.28 o 
  -5   7   8       47.67      146.32     90.59 o 
  -4   7   8      274.06       76.08     89.37 o 
  -3   7   8       70.85       90.92     83.97 o 
  -2   7   8     3812.96     4031.86    119.69 o 
  -1   7   8      115.18      189.52     80.07 o 
   0   7   8       19.13       82.83     56.05 o 
   1   7   8        9.11       24.98     82.73 o 
   2   7   8      747.55      749.68     96.39 o 
   3   7   8       56.96       61.06     95.09 o 
   4   7   8      560.21      462.55    103.58 o 
   5   7   8        2.99       24.17    105.65 o 
   6   7   8      183.71      100.01    117.36 o 
   7   7   8      289.36      257.69    119.79 o 
   8   7   8       16.25       22.66    121.41 o 
  -9   8   8        3.85      171.08    108.45 o 
  -8   8   8       43.24       10.92    109.63 o 
  -7   8   8      811.81      728.14    113.48 o 
  -6   8   8        0.12       50.96    101.19 o 
  -5   8   8      211.67      423.66     97.65 o 
  -4   8   8      843.10      700.01     96.02 o 
  -3   8   8        8.22       59.40     91.35 o 
  -2   8   8      151.97      152.72     89.78 o 
  -1   8   8       85.24       69.99     90.93 o 
   0   8   8       35.59       64.36     61.13 o 
   1   8   8     1131.49     1239.83     99.96 o 
   2   8   8       51.45        5.40     91.87 o 
   3   8   8      559.22      543.10    104.14 o 
   4   8   8      174.07      228.62    105.37 o 
   5   8   8       30.49       78.21    107.13 o 
   6   8   8      156.47       51.20    113.97 o 
   7   8   8      154.16       24.06    119.43 o 
  -8   9   8        1.82       21.61    104.62 o 
  -7   9   8       32.09      128.16    106.34 o 
  -6   9   8        6.48      102.25    102.25 o 
  -5   9   8      153.08      258.74    105.49 o 
  -4   9   8      156.88       32.06    100.86 o 
  -3   9   8       61.77      148.55     96.91 o 
  -2   9   8      924.00      960.48    111.48 o 
  -1   9   8      398.31      538.12    102.13 o 
   0   9   8      162.16      102.94     67.55 o 
   1   9   8       20.10       57.52     98.06 o 
   2   9   8      285.97      241.22    101.37 o 
   3   9   8      218.52      173.13    102.96 o 
   4   9   8      231.67      181.53    107.07 o 
   5   9   8       54.21      171.76    106.46 o 
   6   9   8      164.29       42.22    111.18 o 
   7   9   8       97.92      247.58    110.33 o 
  -7  10   8        5.33       25.06    103.00 o 
  -6  10   8       46.52       81.49    101.50 o 
  -5  10   8       52.00       62.16    103.68 o 
  -4  10   8      601.94      646.51    109.45 o 
  -3  10   8       11.34       35.17     99.67 o 
  -2  10   8       86.38      180.61    102.74 o 
  -1  10   8      232.27      244.18    100.92 o 
   0  10   8      444.63      562.24     75.90 o 
   1  10   8       26.52       21.84     99.85 o 
   2  10   8       54.79       75.78    104.38 o 
   3  10   8      130.73      372.05    102.65 o 
   4  10   8      530.13      668.60    112.40 o 
   5  10   8        0.03        6.09    106.60 o 
   6  10   8        8.82       90.06    106.90 o 
  -6  11   8        4.00      103.13    103.13 o 
  -5  11   8       33.94      139.59    103.98 o 
  -4  11   8       22.81       95.37     99.87 o 
  -3  11   8      106.45       46.33    104.80 o 
  -2  11   8      132.46      142.36    109.20 o 
  -1  11   8      259.22      298.14    108.38 o 
   0  11   8       14.59       29.11     73.91 o 
   1  11   8      102.63       38.86    106.97 o 
   2  11   8       95.49       14.21    103.96 o 
   3  11   8      104.21       60.58    104.26 o 
   4  11   8        1.92       62.32    103.53 o 
   5  11   8        0.22      103.26    103.26 o 
  -4  12   8       10.40       42.55    100.24 o 
  -3  12   8        0.25       31.33    102.95 o 
  -2  12   8        3.27       99.74    111.00 o 
  -1  12   8        0.25      132.75    106.39 o 
   0  12   8        9.47        1.54     73.58 o 
   1  12   8       63.57       45.01    106.92 o 
   2  12   8        3.53       80.67     99.62 o 
   3  12   8       81.03      125.09    102.08 o 
  -2  13   8       95.56        2.13    109.81 o 
  -1  13   8       13.33       73.48     99.32 o 
   0  13   8       17.05       35.03     73.00 o 
   1  13   8        0.53       60.05    101.96 o 
 -11   0   9        2.82      119.49    119.49 o 
  -9   0   9     2176.45     2079.84    123.71 o 
  -7   0   9      307.70      318.45     87.25 o 
  -5   0   9      260.90      102.75     68.87 o 
  -3   0   9      645.92      621.43     62.00 o 
  -1   0   9    22034.28    22402.48    162.72 o 
   1   0   9      656.70      709.55     61.94 o 
   3   0   9      131.35      225.43     71.04 o 
   5   0   9      621.39      705.17     95.21 o 
   7   0   9     4725.41     4619.83    155.17 o 
   9   0   9      236.37      240.87    141.47 o 
 -11   1   9        0.20       36.45    122.22 o 
 -10   1   9       28.00       76.71    119.66 o 
  -9   1   9       15.69       51.08    109.60 o 
  -8   1   9       60.17       46.41    102.10 o 
  -7   1   9     1137.72      929.70    101.49 o 
  -6   1   9      633.56      904.26     84.77 o 
  -5   1   9       36.08       48.94     69.84 o 
  -4   1   9     1228.82     1407.21     74.63 o 
  -3   1   9     1456.46     1515.07     71.09 o 
  -2   1   9     1335.48     1255.08     66.58 o 
  -1   1   9     5388.38     5807.30     96.49 o 
   0   1   9        2.29       76.25     37.54 o 
   1   1   9     1605.66     1374.46     68.94 o 
   2   1   9     6489.18     6350.09    108.56 o 
   3   1   9      207.26      271.97     70.96 o 
   4   1   9     1591.88     1604.03     92.34 o 
   5   1   9      450.47      394.43     91.60 o 
   6   1   9      643.16      484.22    106.31 o 
   7   1   9      284.10      182.34    116.36 o 
   8   1   9       29.33      126.57    126.57 o 
   9   1   9      405.50      235.82    139.22 o 
 -10   2   9       31.71       98.41    122.96 o 
  -9   2   9      163.82      280.13    116.63 o 
  -8   2   9        6.80      131.96    104.95 o 
  -7   2   9        9.95       74.03     88.64 o 
  -6   2   9      477.13      609.61     81.90 o 
  -5   2   9      230.63      270.04     73.96 o 
  -4   2   9     6432.81     6945.35    116.53 o 
  -3   2   9      879.99      999.22     67.77 o 
  -2   2   9     1349.92     1295.98     70.06 o 
  -1   2   9     2799.36     3117.96     82.52 o 
   0   2   9      106.97      119.14     39.86 o 
   1   2   9      113.68      106.97     60.31 o 
   2   2   9     2064.50     1863.31     80.36 o 
   3   2   9       43.35       38.61     71.02 o 
   4   2   9     7924.53     7855.43    140.52 o 
   5   2   9      435.42      305.62     94.25 o 
   6   2   9       30.77       64.37     98.04 o 
   7   2   9      391.83      362.93    115.46 o 
   8   2   9      660.07      543.89    129.44 o 
   9   2   9       49.89       69.17    133.45 o 
 -10   3   9       53.89       58.79    121.37 o 
  -9   3   9       26.77      245.33    111.38 o 
  -8   3   9       85.00       51.02    105.66 o 
  -7   3   9     2749.03     2896.51    123.10 o 
  -6   3   9      837.67      728.21     94.70 o 
  -5   3   9       22.56       74.67     77.39 o 
  -4   3   9        4.68       28.06     70.02 o 
  -3   3   9     1759.95     1845.28     81.97 o 
  -2   3   9      782.79      668.11     69.75 o 
  -1   3   9      355.76      365.53     64.30 o 
   0   3   9      184.85      217.74     43.57 o 
   1   3   9     5692.57     5153.86    104.86 o 
   2   3   9      870.09      783.82     77.52 o 
   3   3   9      351.42      512.74     76.12 o 
   4   3   9      141.66      207.98     82.89 o 
   5   3   9      464.04      357.42     97.26 o 
   6   3   9       71.67       70.32    104.60 o 
   7   3   9      165.75      321.67    112.66 o 
   8   3   9       12.02       35.56    125.84 o 
   9   3   9      648.85      511.83    133.65 o 
 -10   4   9       37.78       32.14    119.95 o 
  -9   4   9      198.14      146.08    119.76 o 
  -8   4   9       23.20       64.92    107.86 o 
  -7   4   9      537.37      514.86    102.67 o 
  -6   4   9      197.02       85.18     92.15 o 
  -5   4   9      582.69      637.63     87.61 o 
  -4   4   9     1132.22     1213.48     85.37 o 
  -3   4   9       76.17       38.29     70.15 o 
  -2   4   9      128.67      117.64     69.47 o 
  -1   4   9     2847.92     2894.40     92.16 o 
   0   4   9      336.18      294.24     49.26 o 
   1   4   9      644.46      562.55     73.57 o 
   2   4   9       51.66       52.34     72.96 o 
   3   4   9      411.01      621.51     83.14 o 
   4   4   9     1728.73     1654.93    104.57 o 
   5   4   9       79.35      107.21     97.55 o 
   6   4   9      309.47      249.30    106.23 o 
   7   4   9     1225.81     1476.71    130.53 o 
   8   4   9       61.51       63.84    127.00 o 
   9   4   9      116.65        7.15    132.84 o 
 -10   5   9      234.83      233.22    121.98 o 
  -9   5   9       55.53      240.66    112.88 o 
  -8   5   9       13.97       46.24    107.08 o 
  -7   5   9       25.68       23.40    101.71 o 
  -6   5   9       95.64      150.48     91.55 o 
  -5   5   9     2486.36     2292.13    105.05 o 
  -4   5   9     1139.60     1134.36     90.57 o 
  -3   5   9       20.86      134.39     76.26 o 
  -2   5   9     3456.18     3457.55    102.53 o 
  -1   5   9      264.14      345.81     73.07 o 
   0   5   9        2.41       51.50     51.50 o 
   1   5   9       12.10       35.62     75.76 o 
   2   5   9     5049.74     4794.69    120.44 o 
   3   5   9       15.05       49.30     85.29 o 
   4   5   9     1243.58     1159.26    106.59 o 
   5   5   9       26.22       99.94     99.69 o 
   6   5   9      103.07       74.90    112.72 o 
   7   5   9        1.16      208.67    118.61 o 
   8   5   9       45.78       81.38    127.68 o 
  -9   6   9      219.05      428.16    115.41 o 
  -8   6   9        1.11       73.69    111.36 o 
  -7   6   9       97.08      100.36    104.75 o 
  -6   6   9        7.06      103.99     94.22 o 
  -5   6   9      296.03      242.52     91.58 o 
  -4   6   9       19.13       86.38     86.38 o 
  -3   6   9       70.61        1.60     84.16 o 
  -2   6   9       60.78       79.16     81.37 o 
  -1   6   9     1755.76     1825.23     95.33 o 
   0   6   9      148.48      107.01     56.08 o 
   1   6   9      109.00      127.11     83.04 o 
   2   6   9      262.28      274.76     89.03 o 
   3   6   9        8.52       91.04     91.04 o 
   4   6   9     1636.82     1387.98    111.69 o 
   5   6   9       83.80      201.68    106.53 o 
   6   6   9       20.55      113.84    113.34 o 
   7   6   9     1212.50     1290.74    132.01 o 
   8   6   9      180.21      238.02    126.28 o 
  -9   7   9       19.44       43.34    111.64 o 
  -8   7   9       24.67      115.24    107.50 o 
  -7   7   9      831.05      686.93    114.53 o 
  -6   7   9       40.08       48.65    104.48 o 
  -5   7   9        5.38      168.15     92.71 o 
  -4   7   9      214.65      392.28     93.84 o 
  -3   7   9      224.67      239.90     90.33 o 
  -2   7   9        0.69        3.61     89.11 o 
  -1   7   9      138.59       61.08     87.85 o 
   0   7   9       12.50       57.59     64.28 o 
   1   7   9     1601.30     1788.29    106.21 o 
   2   7   9       87.91      150.77     93.25 o 
   3   7   9       31.26       18.82     93.60 o 
   4   7   9       73.18        7.82    104.01 o 
   5   7   9      727.49      661.44    120.55 o 
   6   7   9        1.38      172.63    116.90 o 
   7   7   9      304.25      194.33    124.87 o 
  -8   8   9       14.21       51.16    112.24 o 
  -7   8   9       43.85       60.85    109.11 o 
  -6   8   9       37.01      219.03    104.02 o 
  -5   8   9      154.73      179.46    101.88 o 
  -4   8   9     1251.58     1037.40    100.62 o 
  -3   8   9      451.42      419.06     97.09 o 
  -2   8   9      741.14      743.27    105.83 o 
  -1   8   9       29.40       25.25     94.69 o 
   0   8   9      340.67      347.75     68.03 o 
   1   8   9      240.41      174.70     98.74 o 
   2   8   9      603.11      528.19    106.21 o 
   3   8   9        0.07        5.99    101.59 o 
   4   8   9     1113.04     1133.50    120.45 o 
   5   8   9      135.05      176.23    108.30 o 
   6   8   9      299.92      305.80    117.62 o 
   7   8   9      149.86      177.29    119.09 o 
  -8   9   9       20.53       87.66    111.82 o 
  -7   9   9      147.00       43.74    115.12 o 
  -6   9   9       33.76       27.87    107.64 o 
  -5   9   9       12.14       25.36    106.90 o 
  -4   9   9       95.26      135.40    103.82 o 
  -3   9   9      149.85       12.56    108.38 o 
  -2   9   9      751.24      908.40    113.85 o 
  -1   9   9        9.90       45.38    100.05 o 
   0   9   9      137.88       28.82     72.74 o 
   1   9   9      260.96      332.40    105.84 o 
   2   9   9     1017.32      960.67    116.35 o 
   3   9   9       99.48      157.52    106.04 o 
   4   9   9      270.97      465.09    113.47 o 
   5   9   9       91.91      174.25    113.33 o 
   6   9   9       17.16      176.04    110.89 o 
  -7  10   9       13.14       29.97    105.55 o 
  -6  10   9        1.41       77.13    106.47 o 
  -5  10   9        8.56       85.51    107.45 o 
  -4  10   9        6.55      109.00    105.05 o 
  -3  10   9       93.11       58.06    112.48 o 
  -2  10   9       34.48       21.91    110.83 o 
  -1  10   9      665.06      917.52    115.63 o 
   0  10   9        0.19       29.99     73.80 o 
   1  10   9       10.33       51.91    105.25 o 
   2  10   9       23.10      108.90    108.90 o 
   3  10   9       31.97       93.42    107.79 o 
   4  10   9        0.55      111.43    111.43 o 
   5  10   9       55.42      306.91    106.74 o 
  -5  11   9        3.24       74.06    105.34 o 
  -4  11   9       11.71       87.84    106.85 o 
  -3  11   9        0.30      112.55    112.55 o 
  -2  11   9       10.34      202.96    110.06 o 
  -1  11   9        6.80      219.40    103.61 o 
   0  11   9       21.09       40.71     74.76 o 
   1  11   9      198.52      244.10    110.79 o 
   2  11   9      165.79      285.04    107.82 o 
   3  11   9        3.64       59.94    107.33 o 
   4  11   9       34.32       43.01    107.44 o 
  -4  12   9      154.22      164.88    105.39 o 
  -3  12   9        0.29        8.54    108.33 o 
  -2  12   9        9.68      230.91    110.37 o 
  -1  12   9       18.01      104.94    108.99 o 
   0  12   9       14.09      111.06     81.03 o 
   1  12   9        0.09      154.55    105.70 o 
   2  12   9        6.72       49.21    105.31 o 
 -10   0  10       15.32       10.32    113.37 o 
  -8   0  10       23.43       12.70     98.92 o 
  -6   0  10     2871.10     2635.62    102.14 o 
  -4   0  10      807.79      699.95     74.30 o 
  -2   0  10      326.11      429.33     62.89 o 
   0   0  10     2448.70     2648.30    108.56 o 
   2   0  10    10684.85    11470.86    148.22 o 
   4   0  10      545.57      559.09     92.97 o 
   6   0  10      160.66       22.22    113.13 o 
   8   0  10      306.77      255.53    139.16 o 
 -10   1  10        0.20      288.38    114.40 o 
  -9   1  10      369.13      286.25    116.35 o 
  -8   1  10       19.11      103.77    103.77 o 
  -7   1  10     1131.80     1191.80    103.92 o 
  -6   1  10        8.98       82.54     82.54 o 
  -5   1  10       14.55       19.94     78.12 o 
  -4   1  10     2750.51     2701.11     94.06 o 
  -3   1  10     2204.34     1638.51     66.10 o 
  -2   1  10       62.41        9.58     65.55 o 
  -1   1  10     4833.53     5069.33    104.08 o 
   0   1  10     1481.56     1387.87     69.28 o 
   1   1  10      493.06      543.29     70.58 o 
   2   1  10      417.48      305.33     76.20 o 
   3   1  10      299.29      215.43     81.06 o 
   4   1  10      405.96      469.56     92.17 o 
   5   1  10     2494.50     2657.95    117.93 o 
   6   1  10       12.42       15.79    110.30 o 
   7   1  10      132.54       32.47    122.14 o 
   8   1  10      584.43      467.64    135.46 o 
   9   1  10       14.00       12.14    133.29 o 
 -10   2  10        8.53      123.36    123.36 o 
  -9   2  10     1605.78     1587.52    127.42 o 
  -8   2  10       27.22       43.39    106.79 o 
  -7   2  10      514.38      558.38     99.48 o 
  -6   2  10      315.58      371.52     89.41 o 
  -5   2  10     1103.57     1218.47     88.95 o 
  -4   2  10      132.12      210.34     73.14 o 
  -3   2  10     1040.64     1263.70     79.80 o 
  -2   2  10      241.37      197.71     68.01 o 
  -1   2  10     7414.77     7428.02    119.49 o 
   0   2  10      505.63      521.46     49.07 o 
   1   2  10      119.16      214.68     68.50 o 
   2   2  10     1026.88     1082.51     82.00 o 
   3   2  10     1873.81     1979.62     98.00 o 
   4   2  10      307.57      301.60     90.45 o 
   5   2  10     1075.32      962.07    104.95 o 
   6   2  10       47.09       49.69    111.43 o 
   7   2  10     1258.51     1227.20    131.67 o 
   8   2  10       52.63      223.37    129.65 o 
   9   2  10        1.60       76.41    132.24 o 
 -10   3  10       13.83      103.07    123.91 o 
  -9   3  10       93.65      218.35    117.41 o 
  -8   3  10      342.57      429.45    111.20 o 
  -7   3  10      116.03      134.93    103.59 o 
  -6   3  10      628.93      643.19     97.26 o 
  -5   3  10        7.70       55.05     84.46 o 
  -4   3  10     7522.89     7652.48    133.30 o 
  -3   3  10      207.97      163.69     74.73 o 
  -2   3  10        3.45       25.72     68.86 o 
  -1   3  10      552.18      596.01     74.80 o 
   0   3  10     1587.62     1578.49     59.62 o 
   1   3  10       55.91      148.84     71.20 o 
   2   3  10      823.60      750.12     86.65 o 
   3   3  10      281.70      277.76     85.34 o 
   4   3  10     2514.77     2048.50     87.13 o 
   5   3  10      337.02      314.16    104.04 o 
   6   3  10       50.84      196.61    111.78 o 
   7   3  10       10.21       34.93    119.82 o 
   8   3  10     1397.67     1357.96    143.77 o 
 -10   4  10        7.86       23.15    121.86 o 
  -9   4  10      120.43      145.22    119.17 o 
  -8   4  10       62.86       73.68    114.49 o 
  -7   4  10      521.45      810.69    105.34 o 
  -6   4  10      545.19      774.74     99.51 o 
  -5   4  10        1.00       86.50     86.50 o 
  -4   4  10      775.16      711.48     89.83 o 
  -3   4  10       37.79       56.97     76.74 o 
  -2   4  10      250.98      186.31     77.14 o 
  -1   4  10     1048.09     1081.50     83.51 o 
   0   4  10      413.22      410.21     55.91 o 
   1   4  10      126.64      111.33     76.67 o 
   2   4  10     5111.53     5475.42    126.22 o 
   3   4  10       81.50      127.44     86.86 o 
   4   4  10      594.60      627.33     99.59 o 
   5   4  10      299.21      217.02    105.59 o 
   6   4  10       60.95      140.08    114.69 o 
   7   4  10      173.01      160.84    123.82 o 
   8   4  10      227.42      273.73    129.01 o 
  -9   5  10       73.82      120.63    117.00 o 
  -8   5  10       20.75       36.89    113.75 o 
  -7   5  10      417.97      501.78    111.56 o 
  -6   5  10      377.43      188.91    101.99 o 
  -5   5  10       26.11       12.53     93.54 o 
  -4   5  10      128.62       84.74     88.38 o 
  -3   5  10     9082.54     9081.35    152.32 o 
  -2   5  10       37.41       97.33     79.56 o 
  -1   5  10      740.97      778.92     87.61 o 
   0   5  10       20.47       40.64     61.17 o 
   1   5  10      128.73      319.73     81.34 o 
   2   5  10       48.95        6.59     87.48 o 
   3   5  10      112.51       40.67     93.07 o 
   4   5  10        2.04       66.21     95.83 o 
   5   5  10     2942.04     2952.03    133.47 o 
   6   5  10      114.96       73.48    117.37 o 
   7   5  10      354.96      342.35    126.49 o 
   8   5  10      105.05      165.24    129.09 o 
  -9   6  10       91.24      221.28    113.17 o 
  -8   6  10       70.20       20.07    112.46 o 
  -7   6  10       99.03       14.82    109.34 o 
  -6   6  10      147.10      223.48    105.36 o 
  -5   6  10      561.86      317.25    100.71 o 
  -4   6  10      164.39      221.70     94.08 o 
  -3   6  10      578.57      467.61     93.79 o 
  -2   6  10      806.85      692.02     93.94 o 
  -1   6  10      776.41      795.71     93.86 o 
   0   6  10      123.37       16.73     61.32 o 
   1   6  10      182.40      140.10     89.64 o 
   2   6  10     2660.72     2723.12    119.43 o 
   3   6  10      420.25      352.81    101.47 o 
   4   6  10       32.16        7.92    107.58 o 
   5   6  10      193.54      444.47    110.49 o 
   6   6  10        4.68      119.92    119.92 o 
   7   6  10      666.11      645.49    131.70 o 
  -9   7  10        0.88       62.20    112.84 o 
  -8   7  10      103.59       88.50    112.60 o 
  -7   7  10       42.68      103.04    110.38 o 
  -6   7  10      228.60      158.22    107.28 o 
  -5   7  10      137.95      137.81    103.55 o 
  -4   7  10       58.07      119.83     93.98 o 
  -3   7  10      527.74      334.29    101.39 o 
  -2   7  10        3.91       25.39     92.95 o 
  -1   7  10        2.27      143.11     90.32 o 
   0   7  10     1460.01     1436.72     78.65 o 
   1   7  10        3.07       18.91     95.13 o 
   2   7  10      756.74      633.36    103.69 o 
   3   7  10       10.68      105.60    105.60 o 
   4   7  10      797.32      742.31    119.69 o 
   5   7  10       76.92        2.17    117.02 o 
   6   7  10        4.04       35.98    119.68 o 
   7   7  10        3.48       34.41    124.44 o 
  -8   8  10       11.23      118.48    118.48 o 
  -7   8  10      114.29       62.57    113.34 o 
  -6   8  10       28.47      111.75    111.75 o 
  -5   8  10        6.50       76.39    104.08 o 
  -4   8  10       30.87      193.76    101.11 o 
  -3   8  10      404.84      442.20    109.43 o 
  -2   8  10       10.75      104.61    104.61 o 
  -1   8  10      364.68      376.32    103.43 o 
   0   8  10       45.46        1.87     71.23 o 
   1   8  10      345.42      550.71    108.53 o 
   2   8  10      145.45       70.83    109.15 o 
   3   8  10      175.33      120.23    112.34 o 
   4   8  10        2.09      114.62    114.62 o 
   5   8  10       41.61       21.96    116.69 o 
   6   8  10        0.03       84.72    121.03 o 
  -7   9  10       40.30      115.22    115.22 o 
  -6   9  10        4.49       26.55    109.81 o 
  -5   9  10       11.33      133.38    107.41 o 
  -4   9  10      146.06       93.30    112.49 o 
  -3   9  10      532.68      520.85    108.36 o 
  -2   9  10        0.34      106.52    112.96 o 
  -1   9  10       44.50      185.36    104.80 o 
   0   9  10       72.79      139.08     75.49 o 
   1   9  10        5.78       33.46    107.89 o 
   2   9  10        6.44       98.61    106.12 o 
   3   9  10       38.87       76.27    111.37 o 
   4   9  10      140.37       64.58    114.59 o 
   5   9  10      385.20      334.52    117.53 o 
   6   9  10       30.24        8.72    116.53 o 
  -6  10  10       59.13       96.65    110.16 o 
  -5  10  10        0.00       74.90    110.36 o 
  -4  10  10        0.27      110.71    110.71 o 
  -3  10  10        0.55      185.98    110.33 o 
  -2  10  10       53.86       62.02    114.90 o 
  -1  10  10       25.66       78.00    108.90 o 
   0  10  10       14.67       44.48     84.79 o 
   1  10  10        0.69      163.19    108.64 o 
   2  10  10      315.72      405.84    117.97 o 
   3  10  10       48.75       19.13    111.74 o 
   4  10  10        0.15       23.53    113.30 o 
   5  10  10       36.34       91.02    111.32 o 
  -5  11  10        6.57      112.77    107.56 o 
  -4  11  10       35.70      110.30    110.52 o 
  -3  11  10       42.62        2.24    115.88 o 
  -2  11  10       10.52      134.66    114.18 o 
  -1  11  10       47.02       49.66    115.02 o 
   0  11  10        0.62       37.49    133.04 o 
   1  11  10        4.57      222.54    108.45 o 
   2  11  10       84.81       85.10    112.14 o 
   3  11  10        3.94       71.60    105.22 o 
  -3  12  10        8.61        4.44    109.95 o 
  -2  12  10        2.38      102.96    114.45 o 
  -1  12  10      235.79      158.25    115.18 o 
   0  12  10        0.79       68.21     77.73 o 
   1  12  10       11.93       80.56    109.11 o 
  -9   0  11       32.37       33.38    107.43 o 
  -7   0  11       39.63       18.57     93.09 o 
  -5   0  11      133.94      170.19     77.85 o 
  -3   0  11     3004.44     3022.68     94.30 o 
  -1   0  11     2041.12     2105.67     90.69 o 
   1   0  11        4.04       77.04     77.04 o 
   3   0  11     1151.18     1245.08     99.42 o 
   5   0  11     4059.51     4264.18    146.24 o 
   7   0  11       69.96      293.56    130.39 o 
 -10   1  11       33.73      210.09    117.04 o 
  -9   1  11      344.52      335.69    114.67 o 
  -8   1  11      256.45      327.83    108.21 o 
  -7   1  11       65.45      130.70     98.20 o 
  -6   1  11       60.20      116.99     89.04 o 
  -5   1  11      451.24      407.41     88.12 o 
  -4   1  11      670.66      603.93     82.27 o 
  -3   1  11      610.98      500.14     73.40 o 
  -2   1  11      132.26       26.80     71.88 o 
  -1   1  11     1569.74     1707.35     89.59 o 
   0   1  11     2165.99     2208.44     89.34 o 
   1   1  11        3.77       27.50     75.17 o 
   2   1  11      236.11      231.14     82.02 o 
   3   1  11     2819.80     2873.68    115.26 o 
   4   1  11      348.38      221.79    101.97 o 
   5   1  11      264.99       73.04    109.16 o 
   6   1  11      223.49      124.80    121.69 o 
   7   1  11      114.00      222.36    129.40 o 
   8   1  11     1262.37     1202.11    150.91 o 
 -10   2  11       63.99      121.29    123.41 o 
  -9   2  11       89.15       21.63    116.23 o 
  -8   2  11       42.26      243.07    109.49 o 
  -7   2  11        0.79      102.89    102.89 o 
  -6   2  11     1350.78     1298.77    103.77 o 
  -5   2  11      197.15      158.79     84.16 o 
  -4   2  11      249.88      252.29     83.53 o 
  -3   2  11     1051.02     1089.10     87.03 o 
  -2   2  11      720.71      812.84     80.64 o 
  -1   2  11      450.97      351.47     78.79 o 
   0   2  11      746.83      761.22     76.88 o 
   1   2  11       27.00       62.02     78.51 o 
   2   2  11     3649.57     3694.83    114.26 o 
   3   2  11       21.37      107.04     86.73 o 
   4   2  11      115.24      110.68     98.47 o 
   5   2  11      184.93      215.38    109.62 o 
   6   2  11     1958.09     1851.24    137.50 o 
   7   2  11        0.66      130.54    130.54 o 
   8   2  11      395.85      412.27    138.98 o 
 -10   3  11       61.50       80.62    123.27 o 
  -9   3  11      402.52      426.87    121.44 o 
  -8   3  11       99.29      197.48    112.61 o 
  -7   3  11       61.47       31.38    106.56 o 
  -6   3  11       52.75       41.79     98.66 o 
  -5   3  11      130.58      179.40     90.33 o 
  -4   3  11        0.73       47.87     83.57 o 
  -3   3  11      202.55      168.38     81.36 o 
  -2   3  11      343.65      287.55     80.69 o 
  -1   3  11     1152.31     1214.68     87.45 o 
   0   3  11      362.67      332.55     58.00 o 
   1   3  11      283.97      174.92     85.09 o 
   2   3  11       56.68       24.34     85.05 o 
   3   3  11     2925.95     2715.34    115.86 o 
   4   3  11       59.79      135.80     95.45 o 
   5   3  11      286.13      166.98    112.02 o 
   6   3  11       49.44       54.09    120.18 o 
   7   3  11      260.84      548.05    125.31 o 
   8   3  11      473.30      431.88    135.31 o 
  -9   4  11        3.49      104.70    121.48 o 
  -8   4  11       49.85      112.83    112.83 o 
  -7   4  11       35.88      120.54    108.04 o 
  -6   4  11      485.83      366.97    109.06 o 
  -5   4  11       75.99      107.76     93.03 o 
  -4   4  11      573.12      616.26     92.17 o 
  -3   4  11     2299.98     2395.11    109.77 o 
  -2   4  11       34.14       21.14     83.78 o 
  -1   4  11      434.10      426.07     86.14 o 
   0   4  11      507.89      563.18     60.28 o 
   1   4  11      237.44      291.18     84.10 o 
   2   4  11     1562.10     1437.46    103.82 o 
   3   4  11      588.94      450.72    100.80 o 
   4   4  11       97.30        5.94    101.51 o 
   5   4  11     1030.16     1302.82    126.53 o 
   6   4  11      485.87      519.14    123.42 o 
   7   4  11      179.75       48.82    129.63 o 
   8   4  11      103.96      338.33    131.43 o 
  -9   5  11       18.29       90.55    122.00 o 
  -8   5  11      663.81      764.87    124.11 o 
  -7   5  11        0.60       74.32    113.70 o 
  -6   5  11      214.09      356.09    107.73 o 
  -5   5  11       11.23       21.03     97.21 o 
  -4   5  11       51.81       78.51     92.12 o 
  -3   5  11      467.26      165.24     90.79 o 
  -2   5  11      140.78      279.01     88.29 o 
  -1   5  11        3.91       10.53     84.25 o 
   0   5  11     2868.39     2784.96    257.76 o 
   1   5  11        9.50       15.83     92.31 o 
   2   5  11      748.40      653.45    106.44 o 
   3   5  11       29.43       64.78     99.02 o 
   4   5  11      135.23      111.05    111.05 o 
   5   5  11       27.09       62.06    114.59 o 
   6   5  11        1.24       63.16    125.10 o 
   7   5  11      176.15       93.97    128.15 o 
  -9   6  11        4.83       98.44    119.42 o 
  -8   6  11       95.75       96.13    121.04 o 
  -7   6  11       89.90       90.49    116.06 o 
  -6   6  11      325.78      310.26    113.07 o 
  -5   6  11       25.97      105.17    100.81 o 
  -4   6  11        6.23       96.28     96.28 o 
  -3   6  11     4021.66     3791.05    133.27 o 
  -2   6  11      205.70      256.91     98.44 o 
  -1   6  11      106.17       15.05     92.54 o 
   0   6  11       38.66       20.51     66.09 o 
   1   6  11      101.72      205.67     95.05 o 
   2   6  11     1160.55      957.78    110.02 o 
   3   6  11      252.65       72.27    109.82 o 
   4   6  11       15.24      110.43    110.43 o 
   5   6  11      897.78     1003.51    126.32 o 
   6   6  11       19.77       84.80    122.72 o 
   7   6  11        0.52       91.56    122.38 o 
  -8   7  11       28.93      117.02    117.02 o 
  -7   7  11        0.12      113.82    113.82 o 
  -6   7  11       79.62       24.24    111.38 o 
  -5   7  11      423.31      332.35    110.20 o 
  -4   7  11        0.21       58.26    103.72 o 
  -3   7  11      780.26      553.61    109.21 o 
  -2   7  11      305.08      175.57    104.68 o 
  -1   7  11      439.09      498.11    103.00 o 
   0   7  11      189.26      237.99     70.94 o 
   1   7  11       31.72       92.33    104.00 o 
   2   7  11      221.75      104.07    110.81 o 
   3   7  11      409.28      434.37    117.02 o 
   4   7  11        0.42      164.72    115.55 o 
   5   7  11      133.86      170.29    123.69 o 
   6   7  11        1.65       96.48    119.81 o 
  -8   8  11       96.96      177.99    115.93 o 
  -7   8  11        4.26       73.50    117.40 o 
  -6   8  11      271.60      561.98    115.60 o 
  -5   8  11        3.91       66.44    108.77 o 
  -4   8  11      204.37      205.61    112.13 o 
  -3   8  11       79.93       76.27    110.72 o 
  -2   8  11       71.17       51.08    111.54 o 
  -1   8  11       14.82       83.97    107.28 o 
   0   8  11       59.77      182.00     92.09 o 
   1   8  11       27.94       25.28    108.91 o 
   2   8  11     1383.24     1320.92    128.60 o 
   3   8  11       12.85       23.86    111.52 o 
   4   8  11       25.19       19.93    119.32 o 
   5   8  11        9.43      112.30    117.88 o 
   6   8  11      362.15      371.33    126.64 o 
  -7   9  11        1.15       79.92    113.18 o 
  -6   9  11       59.43       75.28    112.90 o 
  -5   9  11       31.82      142.96    110.15 o 
  -4   9  11       18.61      237.61    112.68 o 
  -3   9  11        4.62      116.43    116.43 o 
  -2   9  11        8.16      116.39    116.39 o 
  -1   9  11       84.78       80.97    114.30 o 
   0   9  11      432.79      415.79     83.35 o 
   1   9  11      137.93        4.44    116.64 o 
   2   9  11       97.95      185.45    115.52 o 
   3   9  11       43.40      261.15    111.16 o 
   4   9  11        6.20       57.41    114.81 o 
   5   9  11       16.59       66.45    117.83 o 
  -6  10  11       15.99        9.02    112.43 o 
  -5  10  11      124.28      172.72    114.06 o 
  -4  10  11        1.43      100.86    115.57 o 
  -3  10  11      407.41      631.22    122.39 o 
  -2  10  11        7.87       37.82    120.25 o 
  -1  10  11        1.00       43.67    114.59 o 
   0  10  11       42.71      148.00     80.71 o 
   1  10  11       93.44       88.72    119.23 o 
   2  10  11        0.50        8.89    114.95 o 
   3  10  11      114.69      323.52    112.93 o 
   4  10  11       37.06       32.48    114.67 o 
  -4  11  11        3.65       79.43    114.52 o 
  -3  11  11       18.88       67.45    117.15 o 
  -2  11  11        0.88       40.40    119.59 o 
  -1  11  11      113.83       18.55    118.77 o 
   0  11  11       52.08       27.47     83.38 o 
   1  11  11       26.88       11.02    116.11 o 
   2  11  11       77.76      123.61    115.30 o 
 -10   0  12      181.39      199.59    113.20 o 
  -8   0  12      673.74      539.67    112.25 o 
  -6   0  12        4.83       90.00     90.00 o 
  -4   0  12       13.70       87.06     77.85 o 
  -2   0  12     1088.51     1062.59     85.25 o 
   0   0  12     1964.35     2037.38     71.36 o 
   2   0  12      258.62      185.06     93.77 o 
   4   0  12       21.35       56.81    107.60 o 
   6   0  12      509.07      881.77    134.18 o 
   8   0  12      889.16     1102.35    150.04 o 
 -10   1  12      139.69      269.30    117.16 o 
  -9   1  12      154.60      340.75    111.61 o 
  -8   1  12       98.99       27.56    108.69 o 
  -7   1  12        0.38       11.13    102.23 o 
  -6   1  12       30.29      107.59     93.68 o 
  -5   1  12     1846.83     1872.21    102.29 o 
  -4   1  12       42.99       29.51     83.95 o 
  -3   1  12      176.77      106.60     79.34 o 
  -2   1  12     1754.50     1802.54     96.22 o 
  -1   1  12       28.33       83.70     83.70 o 
   0   1  12       34.78      142.86     57.51 o 
   1   1  12      271.38      384.64     87.18 o 
   2   1  12      448.36      347.80     99.03 o 
   3   1  12     4152.98     4427.94    137.79 o 
   4   1  12       27.53       15.86    106.42 o 
   5   1  12        6.18      194.01    115.49 o 
   6   1  12      944.47     1033.24    135.79 o 
   7   1  12       11.45      329.20    130.08 o 
   8   1  12      127.25      298.28    140.63 o 
 -10   2  12       53.65       71.43    123.38 o 
  -9   2  12       42.48       36.99    116.65 o 
  -8   2  12       37.72      180.16    112.43 o 
  -7   2  12        6.27      311.82    104.18 o 
  -6   2  12      139.04      191.83     96.76 o 
  -5   2  12      232.38      166.41     93.94 o 
  -4   2  12       20.01      109.38     85.07 o 
  -3   2  12     2369.16     2537.70    105.17 o 
  -2   2  12      182.99       52.30     85.67 o 
  -1   2  12       95.50       46.97     86.61 o 
   0   2  12      168.71      287.18     59.07 o 
   1   2  12     4211.62     4013.36    123.62 o 
   2   2  12       50.22       12.31     93.69 o 
   3   2  12      516.94      698.79    103.98 o 
   4   2  12        9.65      108.06    107.27 o 
   5   2  12      944.21      971.98    126.27 o 
   6   2  12       85.27       89.58    128.12 o 
   7   2  12       16.35      138.45    131.34 o 
   8   2  12      182.20      160.43    140.43 o 
  -9   3  12        2.70      108.06    121.97 o 
  -8   3  12      122.55      248.02    113.33 o 
  -7   3  12      137.60      167.35    110.69 o 
  -6   3  12      481.53      514.51    109.83 o 
  -5   3  12      349.57      409.51     95.06 o 
  -4   3  12       32.89      202.39     90.12 o 
  -3   3  12       11.52      158.18     87.42 o 
  -2   3  12     1438.10     1654.74    103.20 o 
  -1   3  12        7.95       45.78     87.99 o 
   0   3  12      513.85      530.69     65.97 o 
   1   3  12       88.48       62.43     92.03 o 
   2   3  12      794.13      774.17    107.08 o 
   3   3  12      606.78      543.47    104.93 o 
   4   3  12      275.32      329.55    110.64 o 
   5   3  12      120.99       80.40    122.13 o 
   6   3  12     1849.86     1985.95    141.48 o 
   7   3  12       11.53      149.76    132.30 o 
  -9   4  12        0.54      159.55    120.00 o 
  -8   4  12      648.55      602.87    124.40 o 
  -7   4  12        1.59       21.33    114.64 o 
  -6   4  12       47.25      161.35    108.07 o 
  -5   4  12      114.41       47.81    101.24 o 
  -4   4  12      306.60      287.06    100.19 o 
  -3   4  12      148.44       70.15     98.31 o 
  -2   4  12      119.69      244.23     91.79 o 
  -1   4  12      129.79       26.87     93.35 o 
   0   4  12     2263.10     2050.17     80.60 o 
   1   4  12      653.01      745.53    101.79 o 
   2   4  12       85.09       56.61     99.32 o 
   3   4  12      411.17      432.66    110.28 o 
   4   4  12      356.74      223.69    116.65 o 
   5   4  12      285.46      181.35    122.16 o 
   6   4  12      218.23      253.71    132.75 o 
   7   4  12       53.23      195.87    128.56 o 
  -9   5  12       15.35       28.31    123.92 o 
  -8   5  12       10.04       25.25    119.03 o 
  -7   5  12        8.58      196.72    115.67 o 
  -6   5  12        0.02      105.71    111.71 o 
  -5   5  12     1570.81     1724.76    123.11 o 
  -4   5  12      751.66      779.95    109.02 o 
  -3   5  12     1052.65      946.32     98.45 o 
  -2   5  12      530.01      505.98    106.72 o 
  -1   5  12      235.73      369.69     99.89 o 
   0   5  12      175.73       88.41     67.83 o 
   1   5  12      149.53      142.19    102.18 o 
   2   5  12       22.96       91.05    103.57 o 
   3   5  12     2494.36     2511.63    132.49 o 
   4   5  12        3.22      241.31    113.85 o 
   5   5  12      160.53      404.30    119.81 o 
   6   5  12        6.30       51.84    126.62 o 
   7   5  12       63.19      120.76    131.11 o 
  -8   6  12      319.82      159.47    125.73 o 
  -7   6  12        7.57      118.07    118.07 o 
  -6   6  12        1.94       41.91    115.06 o 
  -5   6  12       12.50      111.07    111.07 o 
  -4   6  12      128.21      120.88    107.98 o 
  -3   6  12     3922.53     3740.60    140.02 o 
  -2   6  12        5.44        6.23    101.56 o 
  -1   6  12      361.65      288.12    102.64 o 
   0   6  12      571.83      526.16     79.80 o 
   1   6  12      343.93      302.75    107.45 o 
   2   6  12        3.03       20.82    109.06 o 
   3   6  12       12.73        8.50    110.04 o 
   4   6  12       55.69      170.77    117.62 o 
   5   6  12      203.07       68.90    125.72 o 
   6   6  12       80.31       99.29    125.49 o 
  -8   7  12       46.42      217.55    117.81 o 
  -7   7  12       27.35       46.76    123.59 o 
  -6   7  12      286.30      372.33    118.12 o 
  -5   7  12        2.05       20.16    110.88 o 
  -4   7  12        0.80       30.76    110.02 o 
  -3   7  12      160.01      280.20    111.12 o 
  -2   7  12      561.31      859.79    117.19 o 
  -1   7  12      115.15       21.78    111.06 o 
   0   7  12      210.04      239.83     78.46 o 
   1   7  12      156.35      115.30    114.24 o 
   2   7  12      474.52      497.24    115.62 o 
   3   7  12       70.20      167.75    116.92 o 
   4   7  12       45.37      140.25    118.97 o 
   5   7  12       44.96      101.90    120.39 o 
   6   7  12      426.63      543.94    129.14 o 
  -7   8  12       30.35      108.18    113.92 o 
  -6   8  12        0.25       37.30    117.94 o 
  -5   8  12        4.24      114.44    114.44 o 
  -4   8  12        5.36      110.22    116.57 o 
  -3   8  12      452.56      524.56    120.32 o 
  -2   8  12        5.82      117.84    117.84 o 
  -1   8  12       86.33       74.84    113.20 o 
   0   8  12      155.54      118.85    200.68 o 
   1   8  12      467.15      545.64    121.23 o 
   2   8  12        0.17       93.66    118.18 o 
   3   8  12       17.73      121.55    121.55 o 
   4   8  12        0.37       16.04    122.36 o 
   5   8  12      131.02       27.52    123.99 o 
  -6   9  12       16.33       53.73    120.81 o 
  -5   9  12      147.92      147.73    113.92 o 
  -4   9  12       18.24      225.90    115.74 o 
  -3   9  12      130.32      247.53    120.34 o 
  -2   9  12       51.70      214.39    123.04 o 
  -1   9  12       13.26        0.00    117.48 o 
   0   9  12        0.20      109.67    111.22 o 
   1   9  12       15.65        4.61    120.27 o 
   2   9  12       45.39      120.09    120.09 o 
   3   9  12      421.87      309.83    125.19 o 
   4   9  12       15.26      123.24    123.24 o 
  -5  10  12       14.21       51.29    114.38 o 
  -4  10  12        0.19        9.52    119.43 o 
  -3  10  12        0.66      120.20    120.20 o 
  -2  10  12      211.31      332.10    126.90 o 
  -1  10  12        6.23      118.73    118.73 o 
   0  10  12      135.84      101.60     84.65 o 
   1  10  12        4.45       61.65    120.36 o 
   2  10  12        5.24      121.76    121.76 o 
   3  10  12        5.69        2.27    117.39 o 
  -3  11  12       13.99      131.29    118.86 o 
  -2  11  12       31.13      104.09    120.72 o 
  -1  11  12       28.45       84.77    117.13 o 
   0  11  12       26.57       41.55    137.81 o 
   1  11  12        0.53       94.36    116.36 o 
  -9   0  13       15.02      108.81    108.81 o 
  -7   0  13      170.04      134.11     99.80 o 
  -5   0  13     3853.08     3510.51    122.30 o 
  -3   0  13       40.45       97.26     84.53 o 
  -1   0  13       19.07       95.95     95.95 o 
   1   0  13      556.45      630.78    106.63 o 
   3   0  13     3867.77     4097.81    149.04 o 
   5   0  13       19.47       69.10    128.57 o 
   7   0  13      453.55      560.70    151.62 o 
  -9   1  13        5.48       86.99    114.91 o 
  -8   1  13      120.55      206.41    108.41 o 
  -7   1  13      375.97      206.64    109.96 o 
  -6   1  13        7.73       89.13     98.24 o 
  -5   1  13      264.56      236.10     98.65 o 
  -4   1  13      251.11       57.09     94.52 o 
  -3   1  13      138.58      117.47     87.48 o 
  -2   1  13     3902.00     3745.24    123.69 o 
  -1   1  13       17.10       69.51     94.73 o 
   0   1  13      201.28      207.02    107.29 o 
   1   1  13     1336.93     1556.28    112.61 o 
   2   1  13      336.81      363.46    109.89 o 
   3   1  13      402.54      450.82    114.70 o 
   4   1  13       65.38      364.45    117.29 o 
   5   1  13       90.03      201.41    126.38 o 
   6   1  13      974.05     1056.00    146.76 o 
   7   1  13       50.86       12.95    145.63 o 
  -9   2  13        4.75       41.27    119.88 o 
  -8   2  13      204.86      282.43    116.73 o 
  -7   2  13        2.21       96.67    110.44 o 
  -6   2  13        0.81       17.26    102.61 o 
  -5   2  13      203.94      203.20    100.99 o 
  -4   2  13      930.61     1100.02    104.42 o 
  -3   2  13       36.55      205.04     90.13 o 
  -2   2  13      645.57      782.33     97.56 o 
  -1   2  13        0.45       51.06     94.07 o 
   0   2  13     1658.65     1698.39     77.85 o 
   1   2  13        1.23       37.43     99.09 o 
   2   2  13        9.66      101.85    106.78 o 
   3   2  13      550.54      676.84    115.25 o 
   4   2  13      894.60     1029.37    128.16 o 
   5   2  13      117.28      181.26    129.63 o 
   6   2  13       38.13       14.79    132.87 o 
   7   2  13       36.72       68.83    141.29 o 
  -9   3  13       11.29       18.08    121.64 o 
  -8   3  13        0.50      117.76    117.76 o 
  -7   3  13      245.51      386.49    114.32 o 
  -6   3  13       66.59       92.66    106.73 o 
  -5   3  13        5.14       50.24    105.20 o 
  -4   3  13        0.87       16.81     96.29 o 
  -3   3  13      248.99      169.22     96.40 o 
  -2   3  13     1094.76      940.27    108.08 o 
  -1   3  13      744.12      798.13    107.08 o 
   0   3  13      113.92      127.08     95.46 o 
   1   3  13     3025.35     3315.49    132.48 o 
   2   3  13        7.95      105.73    105.73 o 
   3   3  13      608.42      291.40    120.16 o 
   4   3  13       73.00       61.93    118.57 o 
   5   3  13       19.16      104.91    128.94 o 
   6   3  13      203.70      305.50    136.94 o 
   7   3  13       66.52       47.79    141.96 o 
  -9   4  13        2.09        7.05    122.71 o 
  -8   4  13      136.70      120.97    124.83 o 
  -7   4  13       96.53       92.58    117.57 o 
  -6   4  13       14.49       55.15    114.49 o 
  -5   4  13      330.12      470.45    112.87 o 
  -4   4  13      775.88      664.45    111.14 o 
  -3   4  13       33.96       68.41    101.80 o 
  -2   4  13      769.83      800.99    113.34 o 
  -1   4  13      740.52      807.06    108.16 o 
   0   4  13      205.59      112.85    105.66 o 
   1   4  13      172.89       34.20    105.04 o 
   2   4  13       16.46       20.52    110.96 o 
   3   4  13      974.18     1054.69    122.56 o 
   4   4  13      365.13      283.41    124.25 o 
   5   4  13        0.25      132.04    132.04 o 
   6   4  13       59.64      298.23    131.79 o 
   7   4  13      393.95      457.11    137.89 o 
  -8   5  13       58.26       77.48    126.94 o 
  -7   5  13       21.05       54.91    121.96 o 
  -6   5  13        3.99       35.34    116.14 o 
  -5   5  13       10.54      113.47    113.47 o 
  -4   5  13        2.45       41.99    109.95 o 
  -3   5  13      322.44      346.87    111.19 o 
  -2   5  13      322.20      581.37    108.17 o 
  -1   5  13       75.20       56.38    104.07 o 
   0   5  13       81.34       32.34     76.00 o 
   1   5  13       32.54      111.75    111.75 o 
   2   5  13        0.96       40.63    113.05 o 
   3   5  13        6.08       17.81    118.11 o 
   4   5  13       40.91      151.54    123.48 o 
   5   5  13        0.32      131.91    131.91 o 
   6   5  13      705.42      923.48    140.15 o 
  -8   6  13      198.47      236.48    125.85 o 
  -7   6  13        4.38      119.86    119.62 o 
  -6   6  13        5.26      123.16    123.16 o 
  -5   6  13      233.15      245.06    117.07 o 
  -4   6  13       32.66       83.97    110.99 o 
  -3   6  13      101.04       15.46    114.49 o 
  -2   6  13       35.77       44.91    110.71 o 
  -1   6  13      142.45      215.12    109.79 o 
   0   6  13      100.75       38.29     91.39 o 
   1   6  13      290.06      349.34    116.98 o 
   2   6  13        0.25        4.46    116.81 o 
   3   6  13      401.86       70.35    117.41 o 
   4   6  13      334.42      478.48    130.70 o 
   5   6  13        0.83       81.27    126.52 o 
   6   6  13        3.51       41.29    130.80 o 
  -7   7  13       11.28      125.81    125.81 o 
  -6   7  13        2.59       18.87    119.20 o 
  -5   7  13        4.02       95.73    115.18 o 
  -4   7  13      148.51       25.36    119.06 o 
  -3   7  13      736.75      638.28    121.38 o 
  -2   7  13        2.10       51.73    119.31 o 
  -1   7  13       35.77      110.27    115.47 o 
   0   7  13       47.03      116.37    122.44 o 
   1   7  13      639.36      643.25    122.48 o 
   2   7  13        1.06      143.94    118.72 o 
   3   7  13        5.55       13.82    122.85 o 
   4   7  13       23.89       58.98    125.32 o 
   5   7  13       33.15      171.44    123.58 o 
  -6   8  13       28.92      122.84    122.84 o 
  -5   8  13        2.99       24.05    120.01 o 
  -4   8  13      467.61      483.90    122.55 o 
  -3   8  13       55.23       96.77    120.57 o 
  -2   8  13        2.86       46.38    121.05 o 
  -1   8  13       10.71       23.82    117.77 o 
   0   8  13      271.89      205.26     86.94 o 
   1   8  13      104.08      358.05    118.68 o 
   2   8  13        8.82       30.18    124.38 o 
   3   8  13       24.01      107.43    123.81 o 
   4   8  13      337.26      129.00    128.56 o 
  -5   9  13        1.97       19.32    122.26 o 
  -4   9  13        3.20      102.22    123.95 o 
  -3   9  13       26.70       49.47    124.70 o 
  -2   9  13      107.53      214.70    125.18 o 
  -1   9  13       62.23       72.92    119.44 o 
   0   9  13       38.00      174.51    107.28 o 
   1   9  13      244.78      178.89    129.30 o 
   2   9  13       13.66       37.44    121.92 o 
   3   9  13        6.60       13.94    123.72 o 
  -4  10  13        0.84       36.40    121.61 o 
  -3  10  13       35.06      315.64    121.63 o 
  -2  10  13       75.03      235.12    124.24 o 
  -1  10  13        1.02       46.34    123.10 o 
   0  10  13        1.98       51.79     86.63 o 
   1  10  13      133.16      329.36    122.37 o 
   2  10  13        5.24       87.23    121.61 o 
  -8   0  14       74.83        3.87    105.55 o 
  -6   0  14        5.93       48.83     99.15 o 
  -4   0  14      440.55      137.39     91.90 o 
  -2   0  14     2369.34     2447.64    121.14 o 
   0   0  14       25.86       38.82     76.47 o 
   2   0  14     1588.37     1341.04    133.24 o 
   4   0  14      364.87       90.13    144.10 o 
   6   0  14      559.76      510.00    153.78 o 
  -9   1  14        0.26      106.86    115.81 o 
  -8   1  14       56.45       18.12    110.96 o 
  -7   1  14      281.22      357.76    107.11 o 
  -6   1  14        1.19      123.52    101.67 o 
  -5   1  14        7.13      123.50     98.57 o 
  -4   1  14      497.52      483.15    103.28 o 
  -3   1  14        0.83       59.84     97.24 o 
  -2   1  14       62.10      106.30    106.30 o 
  -1   1  14      100.14      213.47    104.75 o 
   0   1  14      141.91      178.84     74.60 o 
   1   1  14     2684.21     2615.37    137.03 o 
   2   1  14      195.41      185.89    118.93 o 
   3   1  14      308.36      320.32    128.07 o 
   4   1  14      204.10       35.92    137.03 o 
   5   1  14      466.83      216.79    142.10 o 
   6   1  14       54.20      231.33    145.23 o 
   7   1  14       91.12       45.94    153.94 o 
  -9   2  14       96.14       32.45    119.73 o 
  -8   2  14        3.55       23.51    112.45 o 
  -7   2  14       36.96      113.75    113.99 o 
  -6   2  14        0.10      242.03    105.98 o 
  -5   2  14      445.32      166.88    112.60 o 
  -4   2  14      131.04      102.70    103.20 o 
  -3   2  14       40.77       15.13     99.20 o 
  -2   2  14       95.98       58.15    106.84 o 
  -1   2  14      515.26      486.40    111.64 o 
   0   2  14       51.56       25.57     76.30 o 
   1   2  14      105.93       27.23    112.00 o 
   2   2  14       48.79      240.70    114.78 o 
   3   2  14     1355.77     1541.04    137.76 o 
   4   2  14       40.54      116.72    130.80 o 
   5   2  14        8.61      132.30    135.19 o 
   6   2  14      162.54      181.44    144.54 o 
  -8   3  14      116.07      127.03    118.55 o 
  -7   3  14        1.75      110.62    116.11 o 
  -6   3  14      148.62        6.42    116.96 o 
  -5   3  14       69.35       22.35    112.26 o 
  -4   3  14     1577.02     1589.46    122.15 o 
  -3   3  14      236.78      119.73    107.65 o 
  -2   3  14     1228.58     1427.12    122.38 o 
  -1   3  14        1.64       62.48    106.88 o 
   0   3  14      183.96      149.05    108.87 o 
   1   3  14      230.81      392.30    112.48 o 
   2   3  14      131.99        2.20    123.07 o 
   3   3  14       14.34      125.33    125.33 o 
   4   3  14      999.44     1057.44    138.62 o 
   5   3  14        9.59        4.90    134.83 o 
   6   3  14      132.02       23.09    144.41 o 
  -8   4  14       28.59       62.51    123.26 o 
  -7   4  14       17.72        6.71    122.06 o 
  -6   4  14       32.53       83.80    115.68 o 
  -5   4  14       73.33      154.75    113.75 o 
  -4   4  14      608.87      534.33    115.12 o 
  -3   4  14      663.54      579.81    116.29 o 
  -2   4  14     1049.55     1055.35    126.61 o 
  -1   4  14      915.04      753.65    121.23 o 
   0   4  14       94.90      125.08     81.75 o 
   1   4  14       13.39      269.69    114.01 o 
   2   4  14       83.01      172.90    119.35 o 
   3   4  14       96.32      234.64    124.53 o 
   4   4  14      176.85      404.43    132.47 o 
   5   4  14        0.87        7.51    134.91 o 
   6   4  14      299.62      272.60    142.47 o 
  -8   5  14       22.99       59.32    124.52 o 
  -7   5  14      112.17      208.76    122.21 o 
  -6   5  14       12.70      101.06    121.90 o 
  -5   5  14        7.11       18.12    118.04 o 
  -4   5  14       15.55       28.90    115.11 o 
  -3   5  14      455.97      472.12    119.58 o 
  -2   5  14        1.89        2.26    115.60 o 
  -1   5  14        6.11      119.48    119.48 o 
   0   5  14      149.33      217.81     82.20 o 
   1   5  14     2397.91     2206.91    141.73 o 
   2   5  14        5.18      168.36    121.06 o 
   3   5  14       29.47      155.95    127.00 o 
   4   5  14        3.77       29.29    130.81 o 
   5   5  14       41.26       37.22    138.99 o 
  -7   6  14       33.89      266.84    128.18 o 
  -6   6  14       32.96      125.63    125.63 o 
  -5   6  14        6.96       32.76    123.06 o 
  -4   6  14      245.14      247.21    121.79 o 
  -3   6  14        0.09       72.81    122.16 o 
  -2   6  14        7.97       69.33    122.11 o 
  -1   6  14       48.71      256.05    113.74 o 
   0   6  14      193.65      188.36     85.65 o 
   1   6  14        0.95        6.94    123.87 o 
   2   6  14      181.90       94.56    126.86 o 
   3   6  14       28.44       74.56    124.09 o 
   4   6  14      205.00      119.82    132.95 o 
   5   6  14        6.87      116.32    135.71 o 
  -6   7  14        3.95       43.85    120.14 o 
  -5   7  14       56.35      213.43    119.19 o 
  -4   7  14      891.94      846.01    132.71 o 
  -3   7  14       26.47       41.46    120.65 o 
  -2   7  14       16.23       22.23    121.92 o 
  -1   7  14       64.87        9.74    121.73 o 
   0   7  14        1.09       44.88     86.21 o 
   1   7  14       22.72       16.80    127.42 o 
   2   7  14      123.86      264.14    127.93 o 
   3   7  14       23.29      108.80    128.14 o 
   4   7  14      730.03      769.81    134.03 o 
  -6   8  14        0.04        7.35    123.74 o 
  -5   8  14        8.63      187.40    122.27 o 
  -4   8  14       46.28      191.50    123.48 o 
  -3   8  14        2.92      128.50    128.50 o 
  -2   8  14        0.43       56.05    126.63 o 
  -1   8  14      403.46      268.66    134.59 o 
   0   8  14        6.84       55.88     88.30 o 
   1   8  14       76.46      295.93    131.09 o 
   2   8  14        7.84       91.78    126.26 o 
   3   8  14       22.38        2.50    131.95 o 
  -4   9  14       51.15       20.06    126.60 o 
  -3   9  14       20.14        7.58    129.65 o 
  -2   9  14       10.66       92.41    125.12 o 
  -1   9  14        0.01       85.27    124.22 o 
   0   9  14        2.03       70.00     89.03 o 
   1   9  14      191.81      293.15    127.55 o 
   2   9  14       12.83      337.52    121.87 o 
  -2  10  14      225.64      101.79    130.18 o 
  -1  10  14       18.31      124.18    125.77 o 
  -7   0  15      200.91      228.97    104.65 o 
  -5   0  15        2.24      105.96    105.96 o 
  -3   0  15      253.19      203.23    105.64 o 
  -1   0  15      757.38      683.02    126.72 o 
   1   0  15      349.98      312.54    127.32 o 
   3   0  15       53.93       93.29    135.46 o 
   5   0  15      931.13      890.29    160.05 o 
  -8   1  15        0.05      110.12    110.12 o 
  -7   1  15        5.57       80.36    109.20 o 
  -6   1  15        0.58      100.58    107.08 o 
  -5   1  15      304.07      107.24    107.24 o 
  -4   1  15      198.82      203.65    109.05 o 
  -3   1  15       44.65       31.49    108.44 o 
  -2   1  15      182.43      269.01    116.13 o 
  -1   1  15       58.44      290.19    115.44 o 
   0   1  15      283.57      220.39     86.34 o 
   1   1  15       26.88      124.56    127.45 o 
   2   1  15       21.49      131.41    131.41 o 
   3   1  15       29.42        7.35    138.50 o 
   4   1  15      438.26      418.80    148.64 o 
   5   1  15      210.42      340.97    145.44 o 
   6   1  15       27.60      115.71    153.44 o 
  -8   2  15       36.95       46.93    115.43 o 
  -7   2  15       40.90      213.27    113.70 o 
  -6   2  15      624.09      636.92    116.00 o 
  -5   2  15      280.43       77.61    112.55 o 
  -4   2  15       13.92       71.09    112.88 o 
  -3   2  15        1.80      156.24    109.63 o 
  -2   2  15      364.04      208.47    124.69 o 
  -1   2  15      177.97      201.60    122.28 o 
   0   2  15        6.65       55.51     85.19 o 
   1   2  15      113.32      205.36    123.16 o 
   2   2  15     1376.04     1514.75    140.78 o 
   3   2  15        7.19       34.65    129.73 o 
   4   2  15       43.81       10.28    137.22 o 
   5   2  15       39.46       37.09    145.21 o 
   6   2  15       45.49       70.36    151.88 o 
  -8   3  15        5.53       51.51    121.43 o 
  -7   3  15       61.44      132.90    120.59 o 
  -6   3  15      102.68      141.62    116.90 o 
  -5   3  15        7.81       68.63    114.38 o 
  -4   3  15      123.91      213.12    113.45 o 
  -3   3  15      181.92      107.56    116.47 o 
  -2   3  15      205.21       25.23    126.11 o 
  -1   3  15      644.82      807.70    128.91 o 
   0   3  15       35.36       88.12     88.12 o 
   1   3  15      218.67       44.38    129.23 o 
   2   3  15       12.42      132.71    132.71 o 
   3   3  15        0.30      123.64    138.31 o 
   4   3  15       69.76      148.00    139.81 o 
   5   3  15      168.05       49.77    142.20 o 
  -7   4  15       67.94      209.99    119.16 o 
  -6   4  15       47.91       65.96    123.70 o 
  -5   4  15       61.66      132.75    120.24 o 
  -4   4  15      375.42      228.21    122.77 o 
  -3   4  15      227.47      207.84    121.73 o 
  -2   4  15      426.04      350.23    127.90 o 
  -1   4  15      272.52      200.14    123.03 o 
   0   4  15       96.29      243.61    109.51 o 
   1   4  15      846.31     1164.03    134.88 o 
   2   4  15      246.12      349.52    134.09 o 
   3   4  15       95.77       49.66    135.17 o 
   4   4  15       75.39      130.29    137.50 o 
   5   4  15      134.87      396.06    141.43 o 
  -7   5  15        1.02       35.67    125.75 o 
  -6   5  15       23.63      116.04    125.45 o 
  -5   5  15       26.88      126.29    126.29 o 
  -4   5  15     1088.16     1359.68    133.32 o 
  -3   5  15        0.15      125.73    121.45 o 
  -2   5  15       12.49      127.41    127.41 o 
  -1   5  15      305.45      356.80    128.92 o 
   0   5  15      382.41      558.95     94.44 o 
   1   5  15       30.47       55.95    130.65 o 
   2   5  15       27.38      105.96    133.58 o 
   3   5  15       27.00       42.55    133.60 o 
   4   5  15      713.69      773.25    144.39 o 
   5   5  15        5.31       25.89    140.28 o 
  -6   6  15       52.75      112.03    129.00 o 
  -5   6  15        7.20       43.93    122.77 o 
  -4   6  15       68.58       63.46    126.15 o 
  -3   6  15       15.82      129.88    129.88 o 
  -2   6  15       49.56      139.53    128.16 o 
  -1   6  15       50.91       17.57    126.07 o 
   0   6  15       10.54       21.95     90.65 o 
   1   6  15      896.08     1014.13    136.27 o 
   2   6  15      247.18      351.92    135.12 o 
   3   6  15        8.55      108.36    135.15 o 
   4   6  15        0.11       71.05    139.50 o 
  -6   7  15       14.29       62.00    126.25 o 
  -5   7  15       27.16       49.98    124.95 o 
  -4   7  15      122.15       47.89    130.19 o 
  -3   7  15      141.83       22.96    132.58 o 
  -2   7  15        5.97        0.00    130.14 o 
  -1   7  15      470.54      439.48    130.81 o 
   0   7  15       62.00        9.49     91.78 o 
   1   7  15       75.24       65.18    134.42 o 
   2   7  15       22.97      133.71    133.71 o 
   3   7  15        0.60       87.74    131.72 o 
  -4   8  15       55.93      217.35    128.69 o 
  -3   8  15        0.18      133.50    133.50 o 
  -2   8  15      227.47       60.51    139.54 o 
  -1   8  15      158.58       74.99    135.55 o 
   0   8  15        4.37        5.58     92.08 o 
   1   8  15        2.87      128.28    133.79 o 
   2   8  15      140.06      201.72    134.17 o 
  -2   9  15        0.61       89.26    129.07 o 
  -1   9  15       24.74       74.63    132.68 o 
   0   9  15       63.75       22.77     92.03 o 
  -8   0  16       68.04       40.34    109.37 o 
  -6   0  16       17.41       15.50    105.08 o 
  -4   0  16      101.27      273.83    105.98 o 
  -2   0  16       35.92      204.70    124.53 o 
   0   0  16     1562.19     1751.90    106.44 o 
   2   0  16     1064.73      994.97    153.59 o 
   4   0  16       31.46       89.97    151.27 o 
  -7   1  16        5.28       40.70    109.32 o 
  -6   1  16       50.20       26.37    112.37 o 
  -5   1  16      112.39      112.37    112.37 o 
  -4   1  16      157.74      332.10    111.24 o 
  -3   1  16       93.31       34.13    117.34 o 
  -2   1  16        0.18      129.95    129.95 o 
  -1   1  16      308.70      331.37    131.68 o 
   0   1  16      326.94      258.66    116.17 o 
   1   1  16       84.10       10.17    140.10 o 
   2   1  16      606.75      612.60    147.54 o 
   3   1  16        6.12       56.20    147.70 o 
   4   1  16        1.99       46.93    150.43 o 
   5   1  16       15.51      162.05    162.05 o 
  -7   2  16       74.28      147.36    115.72 o 
  -6   2  16       65.64       78.85    116.56 o 
  -5   2  16        0.68      140.60    114.59 o 
  -4   2  16      166.90      238.43    116.70 o 
  -3   2  16      643.54      611.80    124.70 o 
  -2   2  16       15.90       77.46    127.67 o 
  -1   2  16        8.81       34.30    133.13 o 
   0   2  16        9.77       40.90     93.48 o 
   1   2  16        8.31      139.53    139.53 o 
   2   2  16       22.58      143.29    143.29 o 
   3   2  16        5.43        8.01    141.14 o 
   4   2  16        4.82      204.28    145.11 o 
   5   2  16      929.65      821.84    161.71 o 
  -7   3  16       49.37       96.04    120.35 o 
  -6   3  16      129.85      167.49    122.56 o 
  -5   3  16      130.97       58.04    119.11 o 
  -4   3  16      132.44       69.73    121.07 o 
  -3   3  16        4.54       50.55    123.91 o 
  -2   3  16       14.51      134.33    134.33 o 
  -1   3  16       11.98       52.28    132.84 o 
   0   3  16       20.16       39.52    154.96 o 
   1   3  16      102.95      129.34    137.22 o 
   2   3  16      952.08      785.24    150.08 o 
   3   3  16       71.13       52.86    145.87 o 
   4   3  16        4.11      121.57    146.05 o 
  -7   4  16        6.43        2.34    124.57 o 
  -6   4  16       14.43       32.52    123.51 o 
  -5   4  16       54.17      121.19    125.94 o 
  -4   4  16      322.64      331.11    127.81 o 
  -3   4  16       41.15      128.81    128.81 o 
  -2   4  16       33.83      133.35    133.35 o 
  -1   4  16       18.86      135.55    135.55 o 
   0   4  16       59.56       93.00    126.92 o 
   1   4  16        2.97      141.14    141.14 o 
   2   4  16      365.32      285.50    140.86 o 
   3   4  16       17.56       97.75    143.08 o 
   4   4  16       86.22      131.14    146.51 o 
  -6   5  16       26.27      270.16    123.67 o 
  -5   5  16       77.90      242.42    128.00 o 
  -4   5  16       99.15      193.30    127.29 o 
  -3   5  16       19.38      120.20    131.77 o 
  -2   5  16       63.12      255.59    132.53 o 
  -1   5  16      439.93      486.87    134.27 o 
   0   5  16      222.13      172.58     96.17 o 
   1   5  16       23.99      103.67    135.63 o 
   2   5  16        3.80        5.23    137.63 o 
   3   5  16      129.05      292.40    140.01 o 
   4   5  16       55.03       79.62    145.48 o 
  -5   6  16        0.91      122.28    130.76 o 
  -4   6  16      277.98      508.11    131.23 o 
  -3   6  16       45.85      135.96    135.96 o 
  -2   6  16      137.45      287.86    137.12 o 
  -1   6  16        4.48      134.43    134.43 o 
   0   6  16      382.63      509.37     98.30 o 
   1   6  16      136.12      336.62    142.53 o 
   2   6  16       67.90      122.81    140.39 o 
   3   6  16        4.89      122.94    141.26 o 
  -4   7  16       26.11       31.12    133.61 o 
  -3   7  16       75.92       26.41    137.13 o 
  -2   7  16      112.70        0.00    135.33 o 
  -1   7  16       22.01      135.83    131.94 o 
   0   7  16      255.84      175.76     95.97 o 
   1   7  16       13.98       62.68    141.16 o 
   2   7  16      197.93      111.52    143.86 o 
  -3   8  16       44.67       13.37    140.02 o 
  -2   8  16       91.76       45.98    138.68 o 
  -1   8  16       29.83      159.45    132.99 o 
   0   8  16        7.86       81.96     91.91 o 
  -7   0  17        0.33      123.08    106.64 o 
  -5   0  17      442.42      331.62    114.98 o 
  -3   0  17      468.92      315.71    126.38 o 
  -1   0  17      324.81      304.58    144.90 o 
   1   0  17       23.52       66.63    151.30 o 
   3   0  17      239.03       14.56    158.51 o 
  -7   1  17        0.47       73.43    112.09 o 
  -6   1  17      105.94       35.24    115.15 o 
  -5   1  17      146.25      124.82    111.12 o 
  -4   1  17      191.71      178.36    120.50 o 
  -3   1  17      175.26      118.74    125.90 o 
  -2   1  17      277.95      450.75    144.94 o 
  -1   1  17       36.78       66.04    143.72 o 
   0   1  17        3.61      197.54    122.35 o 
   1   1  17       43.61       13.63    150.58 o 
   2   1  17      958.62     1080.28    162.38 o 
   3   1  17       87.70       88.42    153.97 o 
   4   1  17        0.48      383.08    154.84 o 
  -6   2  17       24.73       80.23    118.69 o 
  -5   2  17      121.36       26.43    120.90 o 
  -4   2  17      194.52       94.56    124.76 o 
  -3   2  17       19.30       54.25    127.85 o 
  -2   2  17        3.45      148.75    136.59 o 
  -1   2  17        4.56       66.09    137.07 o 
   0   2  17     1482.59     1402.71    113.33 o 
   1   2  17      242.81      206.30    149.67 o 
   2   2  17      163.99      276.24    151.81 o 
   3   2  17       36.77      393.99    155.64 o 
   4   2  17        4.07       17.26    155.35 o 
  -6   3  17        6.32       92.81    122.04 o 
  -5   3  17       36.13        2.25    127.24 o 
  -4   3  17       94.37       18.85    127.90 o 
  -3   3  17      176.49       53.76    134.82 o 
  -2   3  17       21.08       37.09    144.70 o 
  -1   3  17       18.92      186.89    141.24 o 
   0   3  17        0.00       24.80     99.16 o 
   1   3  17       50.25      252.44    145.17 o 
   2   3  17        1.26       68.75    150.31 o 
   3   3  17      260.12      264.79    152.90 o 
  -6   4  17        3.72       58.82    127.95 o 
  -5   4  17       17.45      130.69    130.69 o 
  -4   4  17        0.81       90.24    132.24 o 
  -3   4  17        4.80       38.01    137.16 o 
  -2   4  17        2.04       72.78    140.57 o 
  -1   4  17      124.19       27.04    143.85 o 
   0   4  17      235.43      238.73    103.46 o 
   1   4  17        3.84       57.05    145.33 o 
   2   4  17       81.40       16.42    148.84 o 
   3   4  17      178.26      538.83    146.21 o 
  -5   5  17       41.86        5.02    129.57 o 
  -4   5  17       20.61      136.32    136.32 o 
  -3   5  17        0.44      137.66    137.66 o 
  -2   5  17      231.03      145.25    143.90 o 
  -1   5  17       64.62      114.81    141.46 o 
   0   5  17       30.77       32.61    102.25 o 
   1   5  17       23.51       21.81    145.10 o 
   2   5  17       53.21      313.95    145.62 o 
  -4   6  17       30.69      191.44    130.79 o 
  -3   6  17       16.89       40.15    135.59 o 
  -2   6  17        1.55      144.06    145.65 o 
  -1   6  17      167.23      230.92    141.35 o 
   0   6  17      162.17      218.82    100.69 o 
   1   6  17        1.36       73.22    142.68 o 
  -2   7  17        0.30       25.02    137.72 o 
  -1   7  17       21.01        5.51    141.36 o 
  -6   0  18       21.24       34.41    116.33 o 
  -4   0  18       25.51      157.37    121.68 o 
  -2   0  18       31.67        8.53    150.51 o 
   0   0  18       15.37       17.32    197.19 o 
   2   0  18      366.78      361.83    173.44 o 
  -5   1  18       42.80      128.29    114.13 o 
  -4   1  18       38.56      125.50    125.50 o 
  -3   1  18      463.12      194.04    137.21 o 
  -2   1  18        9.48       30.41    149.24 o 
  -1   1  18       12.02      294.99    150.94 o 
   0   1  18      200.90      185.52    109.97 o 
   1   1  18      177.02       43.79    160.25 o 
   2   1  18       19.31      160.75    160.75 o 
   3   1  18        9.79      162.25    162.25 o 
  -5   2  18      348.86      308.50    122.39 o 
  -4   2  18       95.88      187.14    126.12 o 
  -3   2  18       90.00       27.31    136.56 o 
  -2   2  18        2.39       63.87    146.43 o 
  -1   2  18        9.98      151.12    151.12 o 
   0   2  18       71.21       25.72    110.25 o 
   1   2  18        9.77      159.21    159.21 o 
   2   2  18       70.89      139.80    155.68 o 
  -5   3  18       47.60       79.49    128.35 o 
  -4   3  18       15.19       19.27    129.86 o 
  -3   3  18        6.13       20.39    136.21 o 
  -2   3  18       32.44       92.60    150.74 o 
  -1   3  18        7.70      153.16    153.16 o 
   0   3  18      436.08      472.75    108.24 o 
   1   3  18      150.05      148.94    156.04 o 
   2   3  18       88.11       86.39    160.81 o 
  -4   4  18        4.31        7.40    132.15 o 
  -3   4  18       51.77       68.58    138.90 o 
  -2   4  18        6.12      115.91    144.88 o 
  -1   4  18       11.90       51.16    149.94 o 
   0   4  18      215.78      207.92    106.95 o 
   1   4  18       90.41      139.62    150.19 o 
  -3   5  18       71.17      146.10    141.65 o 
  -2   5  18        0.58       22.68    147.44 o 
  -1   5  18        3.28      199.12    146.11 o 
   0   5  18       60.89        1.77    105.06 o 
  -3   0  19       51.79      113.31    136.81 o 
  -1   0  19       28.34        3.16    164.97 o 
   1   0  19      125.16      131.00    174.85 o 
  -4   1  19        4.10      123.81    128.70 o 
  -3   1  19        6.31       99.29    136.49 o 
  -2   1  19       12.48       58.67    161.42 o 
  -1   1  19       11.99      113.75    161.90 o 
   0   1  19      108.75       22.25    115.07 o 
   1   1  19       48.12      125.48    169.17 o 
  -3   2  19       13.50      109.03    139.64 o 
  -2   2  19      139.70      181.15    155.36 o 
  -1   2  19        1.51       17.67    160.41 o 
   0   2  19        3.54       41.90    137.73 o 
  -2   3  19       20.50      154.78    151.85 o 
  -1   3  19      109.26       88.52    160.02 o 
                                                 
